# Supplementary material for: A novel framework for inferring parameters of transmission from viral sequence data
Source: PLoS Genet. 2018 Oct 16;14(10):e1007718. doi: 10.1371/journal.pgen.1007718 (PMC6203404; doi:10.1371/journal.pgen.1007718)
Supplement: S1 Data — Numerical values corresponding to figures in the main text are shown. (XLSX) [file pgen.1007718.s019.xlsx]

## Sheet: Figure 3
Ratio data
C=50		C=100		C=200		C=500		C=10^3		C=10^4		C=10^5		C=10^6
True Nt	Ratio true Nt:Inf Nt	True Nt	Ratio true Nt:Inf Nt	True Nt	Ratio true Nt:Inf Nt	True Nt	Ratio true Nt:Inf Nt	True Nt	Ratio true Nt:Inf Nt	True Nt	Ratio true Nt:Inf Nt	True Nt	Ratio true Nt:Inf Nt	True Nt	Ratio true Nt:Inf Nt
5	0.8	5	1	5	1	5	1	5	1	5	1	5	1	5	1
10	0.9	10	0.9	10	0.9	10	1	10	1	10	0.9	10	1	10	1
15	0.866667	15	0.933333	15	0.933333	15	0.933333	15	1	15	0.933333	15	0.933333	15	0.933333
20	0.8	20	0.9	20	0.95	20	0.95	20	1	20	0.95	20	0.95	20	1
25	0.76	25	0.92	25	0.92	25	0.92	25	0.96	25	0.96	25	0.96	25	1
30	0.766667	30	0.883333	30	0.9	30	0.933333	30	1	30	0.933333	30	0.933333	30	0.966667
40	0.725	40	0.875	40	0.875	40	0.925	40	0.975	40	0.95	40	0.95	40	0.95
50	0.68	50	0.84	50	0.92	50	0.94	50	0.98	50	0.96	50	0.96	50	0.98
60	0.65	60	0.8	60	0.883333	60	0.933333	60	0.958333	60	0.966667	60	0.966667	60	0.966667
80	0.5875	80	0.7375	80	0.8625	80	0.9625	80	0.9625	80	0.9625	80	0.9375	80	0.9875
100	0.545	100	0.745	100	0.85	100	0.94	100	1.01	100	0.99	100	0.955	100	0.955
150	0.446667	150	0.67	150	0.803333	150	0.903333	150	0.92	150	0.956667	150	0.98	150	0.983333
200	0.385	200	0.595	200	0.76	200	0.855	200	0.92	200	0.9875	200	0.9425	200	0.98
250	0.324	250	0.526	250	0.74	250	0.848	250	0.884	250	0.988	250	0.97	250	0.974
500	0.204	500	0.374	500	0.579	500	0.755	500	0.834	500	0.961	500	0.963	500	0.979
1000	0.115	1000	0.239	1000	0.4	1000	0.653	1000	0.7155	1000	0.95	1000	0.9	1000	0.93
5000	0.0247	5000	0.0559	5000	0.1217	5000	0.2573	5000	0.3698	5000	0.7142	5000	0.7731	5000	0.7914
10000	0.013	10000	0.03125	10000	0.0634	10000	0.1382	10000	0.22415	10000	0.5591	10000	0.65145	10000	0.6823
100000	0.00129	100000	0.003195	100000	0.00658	100000	0.015515	100000	0.031315	100000	0.1	100000	0.1	100000	0.1
Absolute data
C=50		C=100		C=200		C=500		C=10^3		C=10^4		C=10^5		C=10^6
True Nt	Inf Nt	True Nt	Inf Nt	True Nt	Inf Nt	True Nt	Inf Nt	True Nt	Inf Nt	True Nt	Inf Nt	True Nt	Inf Nt	True Nt	Inf Nt
5	4	5	5	5	5	5	5	5	5	5	5	5	5	5	5
10	9	10	9	10	9	10	10	10	10	10	9	10	10	10	10
15	13	15	14	15	14	15	14	15	15	15	14	15	14	15	14
20	16	20	18	20	19	20	19	20	20	20	19	20	19	20	20
25	19	25	23	25	23	25	23	25	24	25	24	25	24	25	25
30	23	30	26.5	30	27	30	28	30	30	30	28	30	28	30	29
40	29	40	35	40	35	40	37	40	39	40	38	40	38	40	38
50	34	50	42	50	46	50	47	50	49	50	48	50	48	50	49
60	39	60	48	60	53	60	56	60	57.5	60	58	60	58	60	58
80	47	80	59	80	69	80	77	80	77	80	77	80	75	80	79
100	54.5	100	74.5	100	85	100	94	100	101	100	99	100	95.5	100	95.5
150	67	150	100.5	150	120.5	150	135.5	150	138	150	143.5	150	147	150	147.5
200	77	200	119	200	152	200	171	200	184	200	197.5	200	188.5	200	196
250	81	250	131.5	250	185	250	212	250	221	250	247	250	242.5	250	243.5
500	102	500	187	500	289.5	500	377.5	500	417	500	480.5	500	481.5	500	489.5
1000	115	1000	239	1000	400	1000	653	1000	715.5	1000	950	1000	900	1000	930
5000	123.5	5000	279.5	5000	608.5	5000	1286.5	5000	1849	5000	3571	5000	3865.5	5000	3957
10000	130	10000	312.5	10000	634	10000	1382	10000	2241.5	10000	5591	10000	6514.5	10000	6823
100000	129	100000	319.5	100000	658	100000	1551.5	100000	3131.5	100000	10000	100000	10000	100000	10000

## Sheet: Figure 4
Bottleneck inferences
Nt=5	Nt=10	Nt=25	Nt=50	Nt=100
4	9	28	56	93
6	12	30	43	78
3	7	17	34	74
6	10	32	65	87
7	13	33	52	105
5	9	23	48	115
3	7	18	34	80
4	10	28	71	99
4	9	26	46	81
5	9	19	36	104
4	7	18	26	77
4	8	16	43	58
6	15	25	44	140
5	8	24	50	67
7	17	42	70	147
5	12	29	59	100
4	8	21	39	85
4	8	18	38	71
3	7	15	29	59
5	8	14	28	132
3	7	19	36	133
7	12	30	77	69
6	14	28	58	128
4	6	18	31	76
5	11	26	39	84
5	12	29	60	127
4	11	28	45	107
3	8	19	45	81
2	5	14	31	56
4	9	19	34	66
5	9	29	40	67
4	10	24	55	67
4	7	20	36	68
6	9	35	57	92
7	12	24	65	103
5	14	38	70	92
4	9	20	46	53
5	9	24	39	83
6	15	28	50	193
4	7	18	37	133
5	11	24	46	127
4	9	25	38	93
4	12	24	49	65
6	10	32	62	85
4	8	19	38	95
5	12	25	54	74
6	11	25	46	78
4	8	23	52	62
5	9	23	53	53
6	10	23	52	88
5	11	31	57	145
5	11	28	50	88
5	8	22	40	116
6	9	21	31	88
4	8	27	49	81
5	10	24	44	97
5	9	23	40	86
4	6	14	28	82
6	10	20	39	74
4	7	18	38	82
6	12	30	67	88
3	6	17	35	58
5	13	28	45	56
5	10	23	48	91
5	13	22	50	136
6	12	24	55	56
5	11	25	45	75
4	8	19	32	68
5	11	25	44	87
4	10	19	41	127
7	10	24	53	115
5	9	24	59	78
6	9	23	45	75
6	14	35	51	84
4	8	19	36	94
4	9	20	40	80
4	8	16	32	78
4	11	26	51	149
4	9	17	32	122
5	13	26	55	77
4	8	19	37	78
4	9	27	48	92
6	12	25	54	123
4	11	25	51	81
6	12	23	44	108
5	9	23	47	90
5	10	31	51	109
4	7	16	31	70
3	5	16	27	85
5	11	28	66	117
4	8	20	44	55
4	8	20	41	75
4	11	18	33	55
5	9	20	41	87
3	6	16	33	91
6	10	34	60	73
3	8	22	37	91
3	6	17	33	84
4	7	17	39	72
5	9	17	39	70
5	9	23	46	102
5	11	20	44	80
4	11	34	51	85
4	9	19	46	78
8	11	30	53	68
3	9	21	41	83
5	9	22	37	81
7	11	30	49	62
5	9	20	42	79
4	9	23	46	82
5	10	23	50	157
4	8	20	38	133
5	13	32	56	102
4	9	18	38	91
7	10	33	61	103
5	13	31	57	91
5	10	20	50	63
5	11	22	39	77
3	8	20	34	133
5	11	24	38	78
5	7	19	45	86
6	15	29	50	101
6	13	31	55	61
5	10	25	47	114
4	8	19	42	92
5	9	22	64	76
4	10	19	31	64
5	10	20	49	105
5	7	19	43	87
6	12	28	75	158
6	12	23	53	57
5	10	20	46	78
7	11	24	48	112
7	10	31	63	87
4	10	24	49	100
5	11	27	67	77
3	6	18	40	86
4	12	24	42	100
4	7	16	35	68
5	12	32	57	77
5	9	27	43	112
5	13	24	64	82
6	9	20	42	83
4	7	22	38	50
5	7	23	45	109
5	14	31	58	69
4	6	19	34	90
5	8	21	45	67
6	9	28	60	90
4	10	25	48	70
4	11	26	51	81
6	14	30	74	68
6	13	33	53	79
6	9	23	48	107
8	13	31	50	139
5	8	18	38	78
5	9	21	47	94
5	8	24	42	92
7	15	38	69	81
5	12	33	53	115
5	13	32	59	81
5	12	22	47	73
5	8	22	44	78
6	12	37	60	86
4	8	19	44	75
8	12	32	62	122
6	16	26	51	110
3	7	16	33	74
4	11	20	37	85
4	9	31	53	98
6	9	20	46	118
4	9	23	48	81
6	11	24	66	103
5	9	30	50	79
5	9	26	57	103
5	12	23	53	88
5	14	29	46	110
6	11	24	39	96
5	10	24	57	71
5	9	20	35	98
4	7	18	46	61
4	10	23	44	66
5	9	21	37	70
4	7	24	39	75
5	8	21	34	54
5	8	25	57	68
5	7	20	34	59
6	10	26	52	69
5	11	24	53	66
7	11	26	46	92
4	11	27	54	109
5	10	30	62	102
4	6	17	30	95
7	8	21	35	69
3	7	17	32	98
5	8	22	39	95
4	7	21	41	171
4	9	19	39	73
5	9	21	44	85
6	10	24	42	91

## Sheet: Figure 5
Netral model
Neutral		Sel=0.5		Sel=0.75		Sel=1		Sel=2
True Nt	Inf Nt	True Nt	Inf Nt	True Nt	Inf Nt	True Nt	Inf Nt	True Nt	Inf Nt
5	5	5	5	5	5	5	5	5	5
10	9	10	9	10	9	10	9	10	8
15	14	15	14	15	14	15	13	15	12
20	19	20	18	20	18	20	17	20	14
25	23	25	22	25	22	25	21	25	17
30	27	30	26	30	26	30	24	30	19
40	35	40	34	40	33	40	30	40	23
50	46	50	43	50	40	50	37	50	26
60	53	60	49.5	60	45	60	42	60	29
80	69	80	65	80	58	80	51	80	33
100	85	100	75	100	67	100	60	100	36
Selection model
Neutral		Sel=0.5		Sel=0.75		Sel=1		Sel=2
True Nt	Inf Nt	True Nt	Inf Nt	True Nt	Inf Nt	True Nt	Inf Nt	True Nt	Inf Nt
5	5	5	5	5	5	5	5	5	5
10	10	10	10	10	10	10	10	10	9
15	15	15	15	15	15	15	14	15	14
20	20	20	19	20	19	20	19	20	19
25	24	25	24	25	23	25	23	25	23
30	29	30	28	30	28	30	27	30	28
40	37.5	40	36.5	40	35	40	34	40	38
50	47	50	45	50	44	50	43.5	50	46
60	55	60	52.5	60	51	60	52	60	54
80	70.5	80	66	80	66	80	68	80	72
100	86	100	82	100	80	100	83	100	87

## Sheet: Figure 6
Single replicate
False positives
Neutral		Sel=0.5		Sel=0.75		Sel=1		Sel=2
True Nt	Fraction	True Nt	Fraction	True Nt	Fraction	True Nt	Fraction	True Nt	Fraction
5	0.01	5	0.005	5	0.01	5	0.01	5	0.01
10	0.03	10	0.03	10	0.025	10	0.03	10	0.04
15	0.045	15	0.055	15	0.05	15	0.05	15	0.05
20	0.045	20	0.055	20	0.065	20	0.055	20	0.04
25	0.035	25	0.045	25	0.03	25	0.04	25	0.06
30	0.055	30	0.055	30	0.065	30	0.07	30	0.09
40	0.045	40	0.075	40	0.07	40	0.085	40	0.09
50	0.06	50	0.055	50	0.045	50	0.06	50	0.055
60	0.06	60	0.06	60	0.07	60	0.08	60	0.06
80	0.02	80	0.035	80	0.035	80	0.04	80	0.085
100	0.03	100	0.03	100	0.045	100	0.07	100	0.06
True positives
Neutral		Sel=0.5		Sel=0.75		Sel=1		Sel=2
True Nt	Fraction	True Nt	Fraction	True Nt	Fraction	True Nt	Fraction	True Nt	Fraction
		5	0	5	0	5	0.005	5	0.005
		10	0	10	0.01	10	0.005	10	0.05
		15	0	15	0.01	15	0.035	15	0.205
		20	0.005	20	0.02	20	0.04	20	0.32
		25	0.01	25	0.04	25	0.06	25	0.42
		30	0.015	30	0.035	30	0.11	30	0.55
		40	0.025	40	0.085	40	0.175	40	0.725
		50	0.015	50	0.135	50	0.285	50	0.79
		60	0.04	60	0.16	60	0.36	60	0.82
		80	0.055	80	0.255	80	0.545	80	0.875
		100	0.13	100	0.285	100	0.545	100	0.92

## Sheet: Figure 7
Sel=0.5				Sel=0.75										Sel=1							Sel=2							Sel=2													Sel=2
Nt=80		Nt=100		Nt=40		Nt=50		Nt=60		Nt=80		Nt=100		Nt=25		Nt=30		Nt=40		Nt=50		Nt=60		Nt=80		Nt=100		Nt=10		Nt=15		Nt=20		Nt=25		Nt=30		Nt=40		Nt=50		Nt=60		Nt=80		Nt=100
Selection coefficient	Probability density	Selection coefficient	Probability density	Selection coefficient	Probability density	Selection coefficient	Probability density	Selection coefficient	Probability density	Selection coefficient	Probability density	Selection coefficient	Probability density	Selection coefficient	Probability density	Selection coefficient	Probability density	Selection coefficient	Probability density	Selection coefficient	Probability density	Selection coefficient	Probability density	Selection coefficient	Probability density	Selection coefficient	Probability density	Selection coefficient	Probability density	Selection coefficient	Probability density	Selection coefficient	Probability density	Selection coefficient	Probability density	Selection coefficient	Probability density	Selection coefficient	Probability density	Selection coefficient	Probability density	Selection coefficient	Probability density	Selection coefficient	Probability density	Selection coefficient	Probability density
0	0	0	0	0	0	0	0	0	0	0	0	0	0	0	0.000150884	0	2.66021e-07	0	0	0	0	0	2.36891e-07	0	0	0	0	0	3.82518e-08	0	0	0	1.89473e-05	0	1.26925e-06	0	8.03013e-08	0	0	0	0	0	0	0	0	0	0
0.005	0	0.005	0	0.005	0	0.005	0	0.005	0	0.005	0	0.005	0	0.005	0.000151554	0.005	2.90202e-07	0.005	0	0.005	0	0.005	2.77021e-07	0.005	0	0.005	0	0.005	4.01837e-08	0.005	0	0.005	1.89887e-05	0.005	1.36322e-06	0.005	8.86312e-08	0.005	0	0.005	0	0.005	0	0.005	0	0.005	0
0.01	0	0.01	0	0.01	0	0.01	0	0.01	0	0.01	0	0.01	0	0.01	0.000152224	0.01	3.14383e-07	0.01	0	0.01	0	0.01	3.24541e-07	0.01	0	0.01	0	0.01	4.27857e-08	0.01	0	0.01	1.903e-05	0.01	1.45719e-06	0.01	9.69612e-08	0.01	0	0.01	0	0.01	0	0.01	0	0.01	0
0.015	0	0.015	0	0.015	0	0.015	0	0.015	0	0.015	0	0.015	0	0.015	0.000152894	0.015	3.56654e-07	0.015	0	0.015	0	0.015	3.80037e-07	0.015	0	0.015	0	0.015	4.5643e-08	0.015	0	0.015	1.91655e-05	0.015	1.55116e-06	0.015	1.05291e-07	0.015	0	0.015	0	0.015	0	0.015	0	0.015	0
0.02	0	0.02	0	0.02	0	0.02	0	0.02	0	0.02	0	0.02	0	0.02	0.000153564	0.02	4.07327e-07	0.02	0	0.02	0	0.02	4.35534e-07	0.02	0	0.02	0	0.02	4.85002e-08	0.02	0	0.02	1.94552e-05	0.02	1.64513e-06	0.02	1.16456e-07	0.02	0	0.02	0	0.02	0	0.02	0	0.02	0
0.025	0	0.025	0	0.025	0	0.025	0	0.025	0	0.025	0	0.025	0	0.025	0.000154234	0.025	4.57999e-07	0.025	0	0.025	0	0.025	4.91031e-07	0.025	0	0.025	0	0.025	5.13575e-08	0.025	0	0.025	1.97448e-05	0.025	1.75098e-06	0.025	1.31322e-07	0.025	0	0.025	0	0.025	0	0.025	0	0.025	0
0.03	0	0.03	0	0.03	0	0.03	0	0.03	0	0.03	0	0.03	0	0.03	0.000154904	0.03	5.08672e-07	0.03	0	0.03	0	0.03	5.7934e-07	0.03	0	0.03	0	0.03	5.42147e-08	0.03	0	0.03	2.00345e-05	0.03	1.8952e-06	0.03	1.46188e-07	0.03	0	0.03	0	0.03	0	0.03	0	0.03	0
0.035	0	0.035	0	0.035	0	0.035	0	0.035	0	0.035	0	0.035	0	0.035	0.000156916	0.035	5.59345e-07	0.035	0	0.035	0	0.035	6.6843e-07	0.035	0	0.035	0	0.035	5.7072e-08	0.035	0	0.035	2.04559e-05	0.035	2.03943e-06	0.035	1.61054e-07	0.035	0	0.035	0	0.035	0	0.035	0	0.035	0
0.04	0	0.04	0	0.04	0	0.04	0	0.04	0	0.04	0	0.04	0	0.04	0.000159642	0.04	6.10017e-07	0.04	0	0.04	0	0.04	7.57519e-07	0.04	0	0.04	0	0.04	5.99293e-08	0.04	0	0.04	2.10005e-05	0.04	2.18366e-06	0.04	1.75921e-07	0.04	0	0.04	0	0.04	0	0.04	0	0.04	0
0.045	0	0.045	0	0.045	0	0.045	0	0.045	0	0.045	0	0.045	0	0.045	0.000162368	0.045	6.6069e-07	0.045	0	0.045	0	0.045	8.71291e-07	0.045	0	0.045	0	0.045	6.35858e-08	0.045	0	0.045	2.1545e-05	0.045	2.32788e-06	0.045	1.90787e-07	0.045	0	0.045	0	0.045	0	0.045	0	0.045	0
0.05	0	0.05	0	0.05	0	0.05	0	0.05	0	0.05	0	0.05	0	0.05	0.000165094	0.05	7.6212e-07	0.05	0	0.05	0	0.05	1.01261e-06	0.05	0	0.05	0	0.05	6.778e-08	0.05	0	0.05	2.20896e-05	0.05	2.47211e-06	0.05	2.09751e-07	0.05	0	0.05	0	0.05	0	0.05	0	0.05	0
0.055	0	0.055	0	0.055	0	0.055	0	0.055	0	0.055	0	0.055	0	0.055	0.000167819	0.055	8.6615e-07	0.055	0	0.055	0	0.055	1.15392e-06	0.055	0	0.055	0	0.055	7.19742e-08	0.055	0	0.055	2.28066e-05	0.055	2.61633e-06	0.055	2.35832e-07	0.055	0	0.055	0	0.055	0	0.055	0	0.055	0
0.06	0	0.06	0	0.06	0	0.06	0	0.06	0	0.06	0	0.06	0	0.06	0.000170545	0.06	9.7018e-07	0.06	0	0.06	0	0.06	1.29524e-06	0.06	0	0.06	0	0.06	7.61684e-08	0.06	0	0.06	2.36145e-05	0.06	2.80052e-06	0.06	2.61913e-07	0.06	0	0.06	0	0.06	0	0.06	0	0.06	0
0.065	0	0.065	0	0.065	0	0.065	0	0.065	0	0.065	0	0.065	0	0.065	0.000173271	0.065	1.07421e-06	0.065	0	0.065	0	0.065	1.52106e-06	0.065	0	0.065	0	0.065	8.03626e-08	0.065	0	0.065	2.44224e-05	0.065	3.00989e-06	0.065	2.87995e-07	0.065	0	0.065	0	0.065	0	0.065	0	0.065	0
0.07	0	0.07	0	0.07	0	0.07	0	0.07	0	0.07	0	0.07	0	0.07	0.000175997	0.07	1.17824e-06	0.07	0	0.07	0	0.07	1.74964e-06	0.07	0	0.07	0	0.07	8.45568e-08	0.07	0	0.07	2.52303e-05	0.07	3.21925e-06	0.07	3.14076e-07	0.07	0	0.07	0	0.07	0	0.07	0	0.07	0
0.075	0	0.075	0	0.075	0	0.075	0	0.075	0	0.075	0	0.075	0	0.075	0.000179985	0.075	1.28227e-06	0.075	0	0.075	0	0.075	1.97821e-06	0.075	0	0.075	0	0.075	8.8751e-08	0.075	0	0.075	2.62717e-05	0.075	3.42862e-06	0.075	3.40157e-07	0.075	0	0.075	0	0.075	1.88551e-08	0.075	0	0.075	0
0.08	0	0.08	0	0.08	0	0.08	0	0.08	0	0.08	0	0.08	0	0.08	0.000184939	0.08	1.40482e-06	0.08	0	0.08	0	0.08	2.2666e-06	0.08	0	0.08	0	0.08	9.3849e-08	0.08	0	0.08	2.73744e-05	0.08	3.63799e-06	0.08	3.71853e-07	0.08	0	0.08	0	0.08	4.23476e-08	0.08	0	0.08	0
0.085	0	0.085	0	0.085	0	0.085	0	0.085	0	0.085	0	0.085	0	0.085	0.000189894	0.085	1.59317e-06	0.085	0	0.085	0	0.085	2.624e-06	0.085	0	0.085	0	0.085	9.99598e-08	0.085	0	0.085	2.84771e-05	0.085	3.84736e-06	0.085	4.16831e-07	0.085	0	0.085	0	0.085	6.584e-08	0.085	0	0.085	0
0.09	0	0.09	0	0.09	0	0.09	0	0.09	0	0.09	0	0.09	0	0.09	0.000194848	0.09	1.78152e-06	0.09	0	0.09	0	0.09	2.98139e-06	0.09	0	0.09	0	0.09	1.06071e-07	0.09	0	0.09	2.95798e-05	0.09	4.05672e-06	0.09	4.61809e-07	0.09	0	0.09	0	0.09	8.22002e-08	0.09	0	0.09	0
0.095	0	0.095	0	0.095	0	0.095	0	0.095	0	0.095	0	0.095	0	0.095	0.000199802	0.095	1.96987e-06	0.095	0	0.095	0	0.095	3.33879e-06	0.095	0	0.095	0	0.095	1.12181e-07	0.095	0	0.095	3.0988e-05	0.095	4.36262e-06	0.095	5.06788e-07	0.095	0	0.095	0	0.095	9.56223e-08	0.095	0	0.095	0
0.1	0	0.1	0	0.1	0	0.1	0	0.1	0	0.1	0	0.1	0	0.1	0.000204756	0.1	2.15822e-06	0.1	0	0.1	0	0.1	3.87101e-06	0.1	0	0.1	0	0.1	1.18292e-07	0.1	0	0.1	3.24193e-05	0.1	4.66944e-06	0.1	5.51766e-07	0.1	0	0.1	0	0.1	1.09044e-07	0.1	0	0.1	0
0.105	0	0.105	0	0.105	0	0.105	0	0.105	0	0.105	0	0.105	0	0.105	0.000209711	0.105	2.34656e-06	0.105	0	0.105	0	0.105	4.41049e-06	0.105	0	0.105	0	0.105	1.24403e-07	0.105	0	0.105	3.38506e-05	0.105	4.97626e-06	0.105	5.96744e-07	0.105	0	0.105	0	0.105	1.26867e-07	0.105	0	0.105	0
0.11	0	0.11	0	0.11	0	0.11	0	0.11	0	0.11	0	0.11	0	0.11	0.000214665	0.11	2.53491e-06	0.11	0	0.11	0	0.11	4.94997e-06	0.11	0	0.11	0	0.11	1.30514e-07	0.11	0	0.11	3.53069e-05	0.11	5.28309e-06	0.11	6.48877e-07	0.11	0	0.11	0	0.11	1.47457e-07	0.11	0	0.11	0
0.115	0	0.115	0	0.115	0	0.115	0	0.115	0	0.115	0	0.115	0	0.115	0.000220829	0.115	2.79769e-06	0.115	0	0.115	0	0.115	5.63086e-06	0.115	0	0.115	0	0.115	1.37566e-07	0.115	0	0.115	3.71093e-05	0.115	5.58991e-06	0.115	7.25121e-07	0.115	0	0.115	0	0.115	1.68047e-07	0.115	0	0.115	0
0.12	0	0.12	0	0.12	0	0.12	0	0.12	0	0.12	0	0.12	0	0.12	0.000228303	0.12	3.13855e-06	0.12	0	0.12	0	0.12	6.48044e-06	0.12	0	0.12	0	0.12	1.46402e-07	0.12	0	0.12	3.89118e-05	0.12	5.89673e-06	0.12	8.01366e-07	0.12	0	0.12	0	0.12	1.94203e-07	0.12	0	0.12	0
0.125	0	0.125	0	0.125	0	0.125	0	0.125	0	0.125	0	0.125	0	0.125	0.000235778	0.125	3.4794e-06	0.125	0	0.125	0	0.125	7.33003e-06	0.125	0	0.125	0	0.125	1.55239e-07	0.125	0	0.125	4.07142e-05	0.125	6.25641e-06	0.125	8.7761e-07	0.125	0	0.125	0	0.125	2.25505e-07	0.125	0	0.125	0
0.13	0	0.13	0	0.13	0	0.13	0	0.13	0	0.13	0	0.13	0	0.13	0.000243252	0.13	3.82025e-06	0.13	0	0.13	0	0.13	8.17962e-06	0.13	0	0.13	0	0.13	1.64075e-07	0.13	0	0.13	4.26033e-05	0.13	6.70705e-06	0.13	9.53854e-07	0.13	0	0.13	0	0.13	2.56807e-07	0.13	0	0.13	0
0.135	0	0.135	0	0.135	0	0.135	0	0.135	0	0.135	0	0.135	0	0.135	0.000250727	0.135	4.1611e-06	0.135	0	0.135	0	0.135	9.43275e-06	0.135	0	0.135	0	0.135	1.72912e-07	0.135	0	0.135	4.48285e-05	0.135	7.1577e-06	0.135	1.0301e-06	0.135	0	0.135	0	0.135	2.94851e-07	0.135	0	0.135	0
0.14	0	0.14	0	0.14	0	0.14	0	0.14	0	0.14	0	0.14	0	0.14	0.000258201	0.14	4.50195e-06	0.14	0	0.14	0	0.14	1.07063e-05	0.14	0	0.14	0	0.14	1.81748e-07	0.14	0	0.14	4.70537e-05	0.14	7.60834e-06	0.14	1.11495e-06	0.14	0	0.14	0	0.14	3.4201e-07	0.14	0	0.14	0
0.145	0	0.145	0	0.145	0	0.145	0	0.145	0	0.145	0	0.145	0	0.145	0.000265676	0.145	4.84281e-06	0.145	0	0.145	0	0.145	1.19799e-05	0.145	0	0.145	0	0.145	1.90585e-07	0.145	0	0.145	4.9279e-05	0.145	8.05898e-06	0.145	1.24482e-06	0.145	0	0.145	0	0.145	3.89168e-07	0.145	0	0.145	0
0.15	0	0.15	0	0.15	0	0.15	0	0.15	0	0.15	0	0.15	0	0.15	0.00027315	0.15	5.38255e-06	0.15	0	0.15	0	0.15	1.35268e-05	0.15	0	0.15	0	0.15	2.00264e-07	0.15	0	0.15	5.1671e-05	0.15	8.50963e-06	0.15	1.37469e-06	0.15	0	0.15	0	0.15	4.44017e-07	0.15	0	0.15	0
0.155	0	0.155	0	0.155	0	0.155	0	0.155	0	0.155	0	0.155	0	0.155	0.000281781	0.155	5.98632e-06	0.155	0	0.155	0	0.155	1.54109e-05	0.155	0	0.155	0	0.155	2.12946e-07	0.155	0	0.155	5.43833e-05	0.155	8.96027e-06	0.155	1.50456e-06	0.155	0	0.155	0	0.155	5.14422e-07	0.155	0	0.155	0
0.16	0	0.16	0	0.16	0	0.16	0	0.16	0	0.16	0	0.16	0	0.16	0.000292193	0.16	6.59009e-06	0.16	0	0.16	0	0.16	1.72951e-05	0.16	0	0.16	0	0.16	2.25629e-07	0.16	0	0.16	5.70957e-05	0.16	9.55837e-06	0.16	1.63442e-06	0.16	0	0.16	0	0.16	5.84828e-07	0.16	0	0.16	0
0.165	0	0.165	0	0.165	0	0.165	0	0.165	0	0.165	0	0.165	0	0.165	0.000302606	0.165	7.19387e-06	0.165	0	0.165	0	0.165	1.91792e-05	0.165	0	0.165	0	0.165	2.38311e-07	0.165	0	0.165	5.9808e-05	0.165	1.02071e-05	0.165	1.76429e-06	0.165	0	0.165	0	0.165	6.63214e-07	0.165	0	0.165	0
0.17	0	0.17	0	0.17	0	0.17	0	0.17	0	0.17	0	0.17	0	0.17	0.000313018	0.17	7.79764e-06	0.17	0	0.17	0	0.17	2.19149e-05	0.17	0	0.17	0	0.17	2.50993e-07	0.17	0	0.17	6.27889e-05	0.17	1.08558e-05	0.17	1.90206e-06	0.17	0	0.17	0	0.17	7.67375e-07	0.17	0	0.17	0
0.175	0	0.175	0	0.175	0	0.175	0	0.175	0	0.175	0	0.175	0	0.175	0.000323431	0.175	8.40141e-06	0.175	0	0.175	0	0.175	2.47015e-05	0.175	1.84247e-08	0.175	0	0.175	2.63676e-07	0.175	0	0.175	6.60607e-05	0.175	1.15045e-05	0.175	2.11752e-06	0.175	0	0.175	0	0.175	8.71535e-07	0.175	0	0.175	0
0.18	0	0.18	0	0.18	0	0.18	0	0.18	0	0.18	0	0.18	0	0.18	0.000333844	0.18	9.01627e-06	0.18	0	0.18	0	0.18	2.74882e-05	0.18	7.93977e-08	0.18	7.27458e-08	0.18	2.76358e-07	0.18	0	0.18	6.93325e-05	0.18	1.21532e-05	0.18	2.33299e-06	0.18	0	0.18	0	0.18	9.82592e-07	0.18	0	0.18	0
0.185	0	0.185	0	0.185	0	0.185	0	0.185	0	0.185	0	0.185	0	0.185	0.000344256	0.185	1.00657e-05	0.185	0	0.185	0	0.185	3.08297e-05	0.185	1.25956e-07	0.185	2.0859e-07	0.185	2.8954e-07	0.185	0	0.185	7.26042e-05	0.185	1.28019e-05	0.185	2.54846e-06	0.185	0	0.185	2.42558e-09	0.185	1.13529e-06	0.185	0	0.185	0
0.19	0	0.19	0	0.19	0	0.19	0	0.19	0	0.19	0	0.19	0	0.19	0.000354669	0.19	1.11151e-05	0.19	0	0.19	0	0.19	3.48792e-05	0.19	1.57815e-07	0.19	3.08307e-07	0.19	3.07606e-07	0.19	0	0.19	7.62763e-05	0.19	1.34863e-05	0.19	2.76393e-06	0.19	0	0.19	1.72111e-08	0.19	1.288e-06	0.19	0	0.19	0
0.195	0	0.195	0	0.195	0	0.195	0	0.195	0	0.195	0	0.195	0	0.195	0.000366148	0.195	1.21645e-05	0.195	0	0.195	0	0.195	3.89287e-05	0.195	2.00405e-07	0.195	3.95391e-07	0.195	3.25671e-07	0.195	0	0.195	8.01961e-05	0.195	1.44293e-05	0.195	2.9794e-06	0.195	0	0.195	3.19965e-08	0.195	1.444e-06	0.195	0	0.195	0
0.2	0	0.2	0	0.2	0	0.2	0	0.2	0	0.2	0	0.2	0	0.2	0.000380037	0.2	1.32139e-05	0.2	0	0.2	0	0.2	4.29783e-05	0.2	2.47861e-07	0.2	5.31745e-07	0.2	3.43737e-07	0.2	0	0.2	8.41159e-05	0.2	1.53722e-05	0.2	3.19801e-06	0.2	0	0.2	4.6782e-08	0.2	1.66583e-06	0.2	0	0.2	0
0.205	0	0.205	0	0.205	0	0.205	0	0.205	0	0.205	0	0.205	0	0.205	0.000393925	0.205	1.42633e-05	0.205	0	0.205	0	0.205	4.86677e-05	0.205	3.15301e-07	0.205	6.83154e-07	0.205	3.61802e-07	0.205	0	0.205	8.80357e-05	0.205	1.63151e-05	0.205	3.54456e-06	0.205	0	0.205	6.15675e-08	0.205	1.88766e-06	0.205	0	0.205	0
0.21	0	0.21	0	0.21	0	0.21	0	0.21	0	0.21	0	0.21	0	0.21	0.000407813	0.21	1.53127e-05	0.21	0	0.21	0	0.21	5.44709e-05	0.21	3.87858e-07	0.21	9.0312e-07	0.21	3.79868e-07	0.21	0	0.21	9.25095e-05	0.21	1.7258e-05	0.21	3.89111e-06	0.21	0	0.21	7.6353e-08	0.21	2.1095e-06	0.21	0	0.21	0
0.215	0	0.215	0	0.215	0	0.215	0	0.215	0	0.215	0	0.215	0	0.215	0.000421702	0.215	1.65787e-05	0.215	0	0.215	0	0.215	6.0274e-05	0.215	4.90724e-07	0.215	1.16737e-06	0.215	3.97934e-07	0.215	0	0.215	9.71628e-05	0.215	1.82009e-05	0.215	4.23766e-06	0.215	0	0.215	9.13455e-08	0.215	2.43714e-06	0.215	0	0.215	0
0.22	0	0.22	0	0.22	0	0.22	0	0.22	0	0.22	0	0.22	0	0.22	0.00043559	0.22	1.83669e-05	0.22	0	0.22	0	0.22	6.71359e-05	0.22	6.20939e-07	0.22	1.51136e-06	0.22	4.15999e-07	0.22	0	0.22	0.000101816	0.22	1.91438e-05	0.22	4.58421e-06	0.22	0	0.22	1.08212e-07	0.22	2.76996e-06	0.22	0	0.22	0
0.225	0	0.225	0	0.225	0	0.225	0	0.225	0	0.225	0	0.225	0	0.225	0.000449478	0.225	2.0155e-05	0.225	0	0.225	0	0.225	7.53954e-05	0.225	8.26326e-07	0.225	1.96117e-06	0.225	4.41289e-07	0.225	0	0.225	0.000106469	0.225	2.02843e-05	0.225	4.93076e-06	0.225	0	0.225	1.25079e-07	0.225	3.10278e-06	0.225	0	0.225	0
0.23	0	0.23	0	0.23	0	0.23	0	0.23	0	0.23	0	0.23	0	0.23	0.000463366	0.23	2.19431e-05	0.23	0	0.23	0	0.23	8.36549e-05	0.23	1.05081e-06	0.23	2.49331e-06	0.23	4.66829e-07	0.23	0	0.23	0.000111866	0.23	2.16235e-05	0.23	5.27731e-06	0.23	0	0.23	1.41946e-07	0.23	3.55294e-06	0.23	0	0.23	0
0.235	0	0.235	0	0.235	0	0.235	0	0.235	0	0.235	0	0.235	0	0.235	0.000478165	0.235	2.37312e-05	0.235	0	0.235	0	0.235	9.19144e-05	0.235	1.29774e-06	0.235	3.24215e-06	0.235	4.92369e-07	0.235	0	0.235	0.000117351	0.235	2.29627e-05	0.235	5.81637e-06	0.235	0	0.235	1.58813e-07	0.235	4.02236e-06	0.235	0	0.235	0
0.24	0	0.24	0	0.24	0	0.24	0	0.24	0	0.24	0	0.24	0	0.24	0.000496183	0.24	2.55194e-05	0.24	0	0.24	0	0.24	0.000103288	0.24	1.61455e-06	0.24	4.0565e-06	0.24	5.1791e-07	0.24	0	0.24	0.000122836	0.24	2.43019e-05	0.24	6.36435e-06	0.24	0	0.24	1.75679e-07	0.24	4.49179e-06	0.24	0	0.24	0
0.245	0	0.245	0	0.245	0	0.245	0	0.245	0	0.245	0	0.245	0	0.245	0.000514201	0.245	2.73075e-05	0.245	0	0.245	0	0.245	0.000114907	0.245	1.96857e-06	0.245	5.27806e-06	0.245	5.4345e-07	0.245	0	0.245	0.00012835	0.245	2.56411e-05	0.245	6.91234e-06	0.245	0	0.245	1.93158e-07	0.245	5.10637e-06	0.245	0	0.245	0
0.25	0	0.25	0	0.25	0	0.25	0	0.25	0	0.25	0	0.25	0	0.25	0.000532219	0.25	2.97562e-05	0.25	0	0.25	0	0.25	0.000126526	0.25	2.45695e-06	0.25	6.62035e-06	0.25	5.6899e-07	0.25	0	0.25	0.000134796	0.25	2.69803e-05	0.25	7.46032e-06	0.25	0	0.25	2.27548e-07	0.25	5.76564e-06	0.25	0	0.25	0
0.255	0	0.255	0	0.255	0	0.255	0	0.255	0	0.255	0	0.255	0	0.255	0.000550237	0.255	3.27203e-05	0.255	0	0.255	0	0.255	0.000140063	0.255	2.97979e-06	0.255	8.46628e-06	0.255	5.9453e-07	0.255	0	0.255	0.000141242	0.255	2.83195e-05	0.255	8.0083e-06	0.255	0	0.255	2.61939e-07	0.255	6.4249e-06	0.255	0	0.255	0
0.26	0	0.26	0	0.26	0	0.26	0	0.26	0	0.26	0	0.26	0	0.26	0.000568255	0.26	3.56844e-05	0.26	0	0.26	0	0.26	0.000156217	0.26	3.75085e-06	0.26	1.06533e-05	0.26	6.2872e-07	0.26	0	0.26	0.000147687	0.26	3.01466e-05	0.26	8.55629e-06	0.26	0	0.26	2.96329e-07	0.26	7.26241e-06	0.26	0	0.26	0
0.265	0	0.265	0	0.265	0	0.265	0	0.265	0	0.265	0	0.265	0	0.265	0.000586273	0.265	3.86485e-05	0.265	0	0.265	0	0.265	0.000172372	0.265	4.58435e-06	0.265	1.33874e-05	0.265	6.64556e-07	0.265	0	0.265	0.000154314	0.265	3.20431e-05	0.265	9.37734e-06	0.265	0	0.265	3.3072e-07	0.265	8.18761e-06	0.265	0	0.265	0
0.27	0	0.27	0	0.27	0	0.27	0	0.27	0	0.27	0	0.27	0	0.27	0.000604291	0.27	4.16126e-05	0.27	0	0.27	0	0.27	0.000188527	0.27	5.62527e-06	0.27	1.68709e-05	0.27	7.00392e-07	0.27	0	0.27	0.000161837	0.27	3.39396e-05	0.27	1.0233e-05	0.27	0	0.27	3.65111e-07	0.27	9.1128e-06	0.27	0	0.27	0
0.275	0	0.275	0	0.275	0	0.275	0	0.275	0	0.275	0	0.275	0	0.275	0.000622964	0.275	4.45767e-05	0.275	0	0.275	0	0.275	0.000210249	0.275	6.84245e-06	0.275	2.08764e-05	0.275	7.36227e-07	0.275	0	0.275	0.00016936	0.275	3.58361e-05	0.275	1.10887e-05	0.275	0	0.275	3.99501e-07	0.275	1.02462e-05	0.275	0	0.275	0
0.28	0	0.28	0	0.28	0	0.28	0	0.28	0	0.28	0	0.28	0	0.28	0.000645874	0.28	4.75408e-05	0.28	0	0.28	0	0.28	0.000232464	0.28	8.29878e-06	0.28	2.63116e-05	0.28	7.72063e-07	0.28	0	0.28	0.000176883	0.28	3.77325e-05	0.28	1.19444e-05	0.28	0	0.28	4.72505e-07	0.28	1.15329e-05	0.28	0	0.28	0
0.285	0	0.285	1.25593e-08	0.285	0	0.285	0	0.285	0	0.285	0	0.285	0	0.285	0.000668785	0.285	5.20426e-05	0.285	0	0.285	0	0.285	0.00025468	0.285	1.01044e-05	0.285	3.21163e-05	0.285	8.07898e-07	0.285	0	0.285	0.00018478	0.285	3.9629e-05	0.285	1.28001e-05	0.285	0	0.285	5.46691e-07	0.285	1.28196e-05	0.285	0	0.285	0
0.29	0	0.29	2.9244e-07	0.29	0	0.29	0	0.29	0	0.29	0	0.29	0	0.29	0.000691695	0.29	5.68591e-05	0.29	0	0.29	0	0.29	0.000280218	0.29	1.21265e-05	0.29	4.04346e-05	0.29	8.43734e-07	0.29	0	0.29	0.000193525	0.29	4.17111e-05	0.29	1.36558e-05	0.29	0	0.29	6.20876e-07	0.29	1.43406e-05	0.29	0	0.29	0
0.295	0	0.295	5.79332e-07	0.295	0	0.295	0	0.295	0	0.295	0	0.295	0	0.295	0.000714605	0.295	6.16757e-05	0.295	0	0.295	0	0.295	0.000310451	0.295	1.4768e-05	0.295	4.94769e-05	0.295	8.89611e-07	0.295	0	0.295	0.000202271	0.295	4.43425e-05	0.295	1.48924e-05	0.295	0	0.295	6.95062e-07	0.295	1.61139e-05	0.295	0	0.295	0
0.3	0	0.3	8.91761e-07	0.3	0	0.3	0	0.3	0	0.3	6.29527e-08	0.3	0	0.3	0.000737515	0.3	6.64923e-05	0.3	0	0.3	0	0.3	0.000340684	0.3	1.75579e-05	0.3	6.13162e-05	0.3	9.39512e-07	0.3	0	0.3	0.000211016	0.3	4.69738e-05	0.3	1.62132e-05	0.3	0	0.3	7.69247e-07	0.3	1.78872e-05	0.3	0	0.3	0
0.305	0	0.305	1.28072e-06	0.305	0	0.305	0	0.305	0	0.305	1.40965e-07	0.305	0	0.305	0.000760426	0.305	7.13088e-05	0.305	0	0.305	0	0.305	0.000370918	0.305	2.13892e-05	0.305	7.50964e-05	0.305	9.89413e-07	0.305	0	0.305	0.000220372	0.305	4.96052e-05	0.305	1.75339e-05	0.305	0	0.305	8.43433e-07	0.305	1.99116e-05	0.305	0	0.305	0
0.31	0	0.31	1.79143e-06	0.31	0	0.31	0	0.31	0	0.31	2.00642e-07	0.31	0	0.31	0.000783336	0.31	7.61254e-05	0.31	0	0.31	0	0.31	0.000410678	0.31	2.55059e-05	0.31	9.16579e-05	0.31	1.03931e-06	0.31	0	0.31	0.000230493	0.31	5.22365e-05	0.31	1.88547e-05	0.31	0	0.31	9.80491e-07	0.31	2.23335e-05	0.31	0	0.31	0
0.315	0	0.315	2.52003e-06	0.315	0	0.315	0	0.315	0	0.315	2.82375e-07	0.315	0	0.315	0.000806519	0.315	8.12194e-05	0.315	0	0.315	0	0.315	0.000451377	0.315	3.07937e-05	0.315	0.000112175	0.315	1.08922e-06	0.315	0	0.315	0.000240615	0.315	5.48678e-05	0.315	2.01754e-05	0.315	0	0.315	1.12409e-06	0.315	2.47554e-05	0.315	0	0.315	0
0.32	0	0.32	3.4223e-06	0.32	0	0.32	3.00336e-08	0.32	0	0.32	4.57376e-07	0.32	0	0.32	0.00083518	0.32	8.88525e-05	0.32	0	0.32	2.92973e-08	0.32	0.000492076	0.32	3.67808e-05	0.32	0.000135155	0.32	1.13912e-06	0.32	0	0.32	0.000250736	0.32	5.74992e-05	0.32	2.14962e-05	0.32	0	0.32	1.2677e-06	0.32	2.7428e-05	0.32	0	0.32	1.84875e-08
0.325	0	0.325	4.81694e-06	0.325	0	0.325	1.06293e-07	0.325	0	0.325	6.74849e-07	0.325	0	0.325	0.00086384	0.325	9.64856e-05	0.325	0	0.325	8.62554e-08	0.325	0.000538276	0.325	4.38672e-05	0.325	0.000165173	0.325	1.18902e-06	0.325	0	0.325	0.000261753	0.325	6.07602e-05	0.325	2.33253e-05	0.325	0	0.325	1.4113e-06	0.325	3.07057e-05	0.325	0	0.325	4.59675e-08
0.33	0	0.33	6.39647e-06	0.33	0	0.33	1.82553e-07	0.33	7.42355e-08	0.33	9.60581e-07	0.33	0	0.33	0.000892501	0.33	0.000104119	0.33	0	0.33	1.20403e-07	0.33	0.000592521	0.33	5.23494e-05	0.33	0.000197023	0.33	1.2512e-06	0.33	0	0.33	0.000273414	0.33	6.43916e-05	0.33	2.53231e-05	0.33	0	0.33	1.5549e-06	0.33	3.39835e-05	0.33	0	0.33	7.34474e-08
0.335	0	0.335	8.99819e-06	0.335	0	0.335	2.58813e-07	0.335	1.64076e-07	0.335	1.31196e-06	0.335	0	0.335	0.000921162	0.335	0.000111752	0.335	0	0.335	1.47144e-07	0.335	0.000646767	0.335	6.1835e-05	0.335	0.000239817	0.335	1.32201e-06	0.335	0	0.335	0.000285076	0.335	6.8023e-05	0.335	2.73209e-05	0.335	7.31812e-09	0.335	1.6985e-06	0.335	3.74833e-05	0.335	0	0.335	1.00927e-07
0.34	0	0.34	1.18492e-05	0.34	0	0.34	3.72255e-07	0.34	2.27212e-07	0.34	1.71171e-06	0.34	2.23435e-07	0.34	0.000949823	0.34	0.000119385	0.34	0	0.34	2.10862e-07	0.34	0.000701012	0.34	7.3767e-05	0.34	0.000286	0.34	1.39282e-06	0.34	0	0.34	0.000296738	0.34	7.16543e-05	0.34	2.93187e-05	0.34	5.20468e-08	0.34	1.95786e-06	0.34	4.18793e-05	0.34	0	0.34	1.29116e-07
0.345	0	0.345	1.65164e-05	0.345	0	0.345	4.90036e-07	0.345	3.18673e-07	0.345	2.28251e-06	0.345	5.14647e-07	0.345	0.000978484	0.345	0.000127018	0.345	0	0.345	2.92352e-07	0.345	0.00077084	0.345	8.64105e-05	0.345	0.000343367	0.345	1.46363e-06	0.345	0	0.345	0.000309635	0.345	7.52857e-05	0.345	3.13165e-05	0.345	9.67755e-08	0.345	2.23907e-06	0.345	4.62753e-05	0.345	0	0.345	1.63117e-07
0.35	0	0.35	2.1905e-05	0.35	0	0.35	6.07817e-07	0.35	4.9217e-07	0.35	2.905e-06	0.35	8.80736e-07	0.35	0.00100715	0.35	0.000136195	0.35	0	0.35	4.30835e-07	0.35	0.000842361	0.35	0.000102968	0.35	0.000408934	0.35	1.53444e-06	0.35	0	0.35	0.000323016	0.35	7.89171e-05	0.35	3.33143e-05	0.35	1.41504e-07	0.35	2.52028e-06	0.35	5.08219e-05	0.35	0	0.35	1.97118e-07
0.355	0	0.355	2.95963e-05	0.355	0	0.355	7.73485e-07	0.355	6.89489e-07	0.355	3.84641e-06	0.355	1.2968e-06	0.355	0.00103581	0.355	0.000148037	0.355	0	0.355	5.97167e-07	0.355	0.000913883	0.355	0.000120498	0.355	0.000485025	0.355	1.60524e-06	0.355	0	0.355	0.000336398	0.355	8.25575e-05	0.355	3.59838e-05	0.355	1.86233e-07	0.355	2.8015e-06	0.355	5.66641e-05	0.355	0	0.355	2.31119e-07
0.36	0	0.36	3.92859e-05	0.36	0	0.36	1.01184e-06	0.36	9.12983e-07	0.36	4.8752e-06	0.36	1.91891e-06	0.36	0.00107089	0.36	0.00015988	0.36	0	0.36	7.94092e-07	0.36	0.000994105	0.36	0.000142423	0.36	0.000576382	0.36	1.67605e-06	0.36	0	0.36	0.000349779	0.36	8.75325e-05	0.36	3.89657e-05	0.36	2.30962e-07	0.36	3.08271e-06	0.36	6.25064e-05	0.36	0	0.36	2.65119e-07
0.365	0	0.365	5.1862e-05	0.365	0	0.365	1.25019e-06	0.365	1.22879e-06	0.365	6.31651e-06	0.365	2.67606e-06	0.365	0.00110624	0.365	0.000171722	0.365	4.21255e-09	0.365	1.01197e-06	0.365	0.0010875	0.365	0.000166704	0.365	0.000676201	0.365	1.75903e-06	0.365	0	0.365	0.000364797	0.365	9.25075e-05	0.365	4.19477e-05	0.365	2.7569e-07	0.365	3.36392e-06	0.365	6.83667e-05	0.365	6.48942e-09	0.365	3.13582e-07
0.37	7.66604e-08	0.37	6.88657e-05	0.37	0	0.37	1.48854e-06	0.37	1.58486e-06	0.37	8.01455e-06	0.37	3.63455e-06	0.37	0.00114159	0.37	0.000183564	0.37	4.7189e-08	0.37	1.23812e-06	0.37	0.00118089	0.37	0.000195296	0.37	0.0008012	0.37	1.85621e-06	0.37	0	0.37	0.00038009	0.37	9.74825e-05	0.37	4.49296e-05	0.37	3.39467e-07	0.37	3.83858e-06	0.37	7.60605e-05	0.37	2.80857e-08	0.37	3.74132e-07
0.375	3.63178e-07	0.375	8.90804e-05	0.375	0	0.375	1.9626e-06	0.375	2.13571e-06	0.375	1.0201e-05	0.375	4.96996e-06	0.375	0.00117694	0.375	0.000195406	0.375	9.01655e-08	0.375	1.5473e-06	0.375	0.00127428	0.375	0.000228411	0.375	0.000932665	0.375	1.95339e-06	0.375	0	0.375	0.000395383	0.375	0.000102458	0.375	4.79115e-05	0.375	4.05992e-07	0.375	4.36889e-06	0.375	8.37544e-05	0.375	4.96819e-08	0.375	4.34682e-07
0.38	6.49695e-07	0.38	0.000117998	0.38	0	0.38	2.4632e-06	0.38	2.75129e-06	0.38	1.29757e-05	0.38	6.54348e-06	0.38	0.00121228	0.38	0.000207248	0.38	1.33142e-07	0.38	1.89064e-06	0.38	0.00139207	0.38	0.00026528	0.38	0.00109871	0.38	2.05057e-06	0.38	0	0.38	0.000410675	0.38	0.000107433	0.38	5.08935e-05	0.38	4.72516e-07	0.38	4.89919e-06	0.38	9.14482e-05	0.38	7.12782e-08	0.38	4.95232e-07
0.385	9.36212e-07	0.385	0.000149815	0.385	0	0.385	2.96379e-06	0.385	3.665e-06	0.385	1.62582e-05	0.385	8.96203e-06	0.385	0.00124763	0.385	0.000222963	0.385	1.77973e-07	0.385	2.35738e-06	0.385	0.00151277	0.385	0.000309859	0.385	0.0012763	0.385	2.14775e-06	0.385	0	0.385	0.000428051	0.385	0.000112408	0.385	5.47186e-05	0.385	5.3904e-07	0.385	5.4295e-06	0.385	0.00010129	0.385	9.28744e-08	0.385	5.55782e-07
0.39	1.22273e-06	0.39	0.000197702	0.39	0	0.39	3.68197e-06	0.39	4.77591e-06	0.39	2.0742e-05	0.39	1.1621e-05	0.39	0.00128298	0.39	0.000240902	0.39	2.23881e-07	0.39	2.90476e-06	0.39	0.00163346	0.39	0.000357155	0.39	0.00148682	0.39	2.24494e-06	0.39	0	0.39	0.00044544	0.39	0.000118069	0.39	5.90733e-05	0.39	6.05564e-07	0.39	5.95981e-06	0.39	0.00011133	0.39	1.13737e-07	0.39	6.69816e-07
0.395	1.50925e-06	0.395	0.000249322	0.395	0	0.395	4.72587e-06	0.395	6.24394e-06	0.395	2.56725e-05	0.395	1.59097e-05	0.395	0.00131833	0.395	0.00025884	0.395	2.69789e-07	0.395	3.55534e-06	0.395	0.00176732	0.395	0.000416539	0.395	0.00172214	0.395	2.34212e-06	0.395	0	0.395	0.000462829	0.395	0.000124834	0.395	6.34279e-05	0.395	6.72088e-07	0.395	6.49012e-06	0.395	0.00012137	0.395	1.34384e-07	0.395	7.84903e-07
0.4	1.79576e-06	0.4	0.000324332	0.4	0	0.4	5.76977e-06	0.4	8.13985e-06	0.4	3.27035e-05	0.4	2.08196e-05	0.4	0.00136039	0.4	0.000276779	0.4	3.2698e-07	0.4	4.36934e-06	0.4	0.00192182	0.4	0.000478811	0.4	0.00198601	0.4	2.452e-06	0.4	0	0.4	0.000480519	0.4	0.000131598	0.4	6.77825e-05	0.4	7.76197e-07	0.4	7.31829e-06	0.4	0.000133826	0.4	1.55031e-07	0.4	8.9999e-07
0.405	2.08228e-06	0.405	0.000409033	0.405	0	0.405	6.81367e-06	0.405	1.03513e-05	0.405	4.02909e-05	0.405	2.76229e-05	0.405	0.00140342	0.405	0.000294718	0.405	4.40535e-07	0.405	5.26051e-06	0.405	0.00207632	0.405	0.000555136	0.405	0.00229221	0.405	2.58706e-06	0.405	0	0.405	0.000500206	0.405	0.000138363	0.405	7.21372e-05	0.405	9.07045e-07	0.405	8.26696e-06	0.405	0.000146808	0.405	1.75678e-07	0.405	1.01508e-06
0.41	4.36919e-06	0.41	0.000521067	0.41	0	0.41	8.76776e-06	0.41	1.35132e-05	0.41	5.08242e-05	0.41	3.62328e-05	0.41	0.00144645	0.41	0.000312656	0.41	5.5409e-07	0.41	6.46936e-06	0.41	0.00223082	0.41	0.000637689	0.41	0.00261922	0.41	2.72213e-06	0.41	0	0.41	0.000519893	0.41	0.000145128	0.41	7.64918e-05	0.41	1.03789e-06	0.41	9.21563e-06	0.41	0.000159791	0.41	2.00764e-07	0.41	1.17135e-06
0.415	6.8099e-06	0.415	0.000655795	0.415	0	0.415	1.08206e-05	0.415	1.69471e-05	0.415	6.27718e-05	0.415	4.69772e-05	0.415	0.00148948	0.415	0.000330595	0.415	6.67645e-07	0.415	7.781e-06	0.415	0.00242197	0.415	0.000733595	0.415	0.00301071	0.415	2.85719e-06	0.415	0	0.415	0.000539579	0.415	0.000151892	0.415	8.18908e-05	0.415	1.16874e-06	0.415	1.01643e-05	0.415	0.000175427	0.415	2.39536e-07	0.415	1.38528e-06
0.42	9.25061e-06	0.42	0.000820327	0.42	0	0.42	1.28734e-05	0.42	2.216e-05	0.42	7.7934e-05	0.42	6.17295e-05	0.42	0.00153252	0.42	0.000356352	0.42	8.47234e-07	0.42	9.48597e-06	0.42	0.00261786	0.42	0.000841615	0.42	0.00341821	0.42	2.99226e-06	0.42	0	0.42	0.000559943	0.42	0.000158657	0.42	8.81582e-05	0.42	1.29959e-06	0.42	1.1113e-05	0.42	0.00019206	0.42	2.78308e-07	0.42	1.59921e-06
0.425	1.16913e-05	0.425	0.00102864	0.425	0	0.425	1.56925e-05	0.425	2.79647e-05	0.425	9.63044e-05	0.425	7.84576e-05	0.425	0.00157555	0.425	0.000382942	0.425	1.05497e-06	0.425	1.14568e-05	0.425	0.00281375	0.425	0.000961228	0.425	0.0039034	0.425	3.12733e-06	0.425	1.02091e-08	0.425	0.000582148	0.425	0.000167204	0.425	9.44256e-05	0.425	1.43044e-06	0.425	1.20616e-05	0.425	0.000208694	0.425	3.17079e-07	0.425	1.81315e-06
0.43	1.4132e-05	0.43	0.00126581	0.43	0	0.43	1.96428e-05	0.43	3.56956e-05	0.43	0.000117912	0.43	0.000103145	0.43	0.00161858	0.43	0.000409532	0.43	1.2627e-06	0.43	1.38252e-05	0.43	0.00302876	0.43	0.001101	0.43	0.00441604	0.43	3.26239e-06	0.43	2.09658e-08	0.43	0.000604353	0.43	0.000176312	0.43	0.000100693	0.43	1.59776e-06	0.43	1.34826e-05	0.43	0.000228163	0.43	3.55851e-07	0.43	2.02708e-06
0.435	1.65727e-05	0.435	0.00157919	0.435	0	0.435	2.35932e-05	0.435	4.50581e-05	0.435	0.000145652	0.435	0.000130135	0.435	0.00166161	0.435	0.000436122	0.435	1.51868e-06	0.435	1.67474e-05	0.435	0.00327481	0.435	0.00124926	0.435	0.00499701	0.435	3.40671e-06	0.435	3.17225e-08	0.435	0.000626558	0.435	0.00018542	0.435	0.00010696	0.435	1.85242e-06	0.435	1.51608e-05	0.435	0.000249281	0.435	4.23276e-07	0.435	2.39423e-06
0.44	1.90135e-05	0.44	0.00191492	0.44	0	0.44	2.75435e-05	0.44	5.63761e-05	0.44	0.000176148	0.44	0.000169165	0.44	0.00171149	0.44	0.000462712	0.44	1.93125e-06	0.44	1.99793e-05	0.44	0.00352086	0.44	0.00142824	0.44	0.00563039	0.44	3.58609e-06	0.44	4.24792e-08	0.44	0.000649877	0.44	0.000194528	0.44	0.000113228	0.44	2.10707e-06	0.44	1.6839e-05	0.44	0.000270399	0.44	5.02001e-07	0.44	2.78787e-06
0.445	2.99192e-05	0.445	0.00237436	0.445	0	0.445	3.45932e-05	0.445	7.11621e-05	0.445	0.000217314	0.445	0.000214038	0.445	0.00176321	0.445	0.000489302	0.445	2.34382e-06	0.445	2.42051e-05	0.445	0.00376691	0.445	0.00161441	0.445	0.00631788	0.445	3.76547e-06	0.445	5.3236e-08	0.445	0.000674822	0.445	0.000203636	0.445	0.000120744	0.445	2.36173e-06	0.445	1.85173e-05	0.445	0.000294446	0.445	5.80726e-07	0.445	3.18151e-06
0.45	4.6716e-05	0.45	0.00286066	0.45	0	0.45	4.19664e-05	0.45	8.76203e-05	0.45	0.00026112	0.45	0.000272284	0.45	0.00181493	0.45	0.000517946	0.45	2.75639e-06	0.45	2.87462e-05	0.45	0.00406574	0.45	0.0018377	0.45	0.00708688	0.45	3.94485e-06	0.45	6.39927e-08	0.45	0.000699766	0.45	0.000212744	0.45	0.000129626	0.45	2.61638e-06	0.45	2.01955e-05	0.45	0.00032101	0.45	6.59451e-07	0.45	3.57514e-06
0.455	6.35128e-05	0.455	0.00349787	0.455	0	0.455	4.93396e-05	0.455	0.00011054	0.455	0.000320051	0.455	0.00034467	0.455	0.00186666	0.455	0.000556463	0.455	3.43413e-06	0.455	3.45938e-05	0.455	0.00437199	0.455	0.00207458	0.455	0.00789127	0.455	4.12423e-06	0.455	7.46003e-08	0.455	0.000724711	0.455	0.000222274	0.455	0.000138508	0.455	2.87104e-06	0.455	2.18737e-05	0.455	0.000347574	0.455	7.50354e-07	0.455	4.05952e-06
0.46	8.03097e-05	0.46	0.0041969	0.46	0	0.46	5.91448e-05	0.46	0.000135359	0.46	0.000384776	0.46	0.00043035	0.46	0.00191838	0.46	0.00059498	0.46	4.19109e-06	0.46	4.11559e-05	0.46	0.00467823	0.46	0.00234595	0.46	0.00880938	0.46	4.30361e-06	0.46	8.51082e-08	0.46	0.000751274	0.46	0.000234445	0.46	0.000147389	0.46	3.1269e-06	0.46	2.42653e-05	0.46	0.000377047	0.46	8.93378e-07	0.46	4.76759e-06
0.465	9.71065e-05	0.465	0.00505105	0.465	0	0.465	7.24909e-05	0.465	0.00016899	0.465	0.000465447	0.465	0.000544038	0.465	0.0019701	0.465	0.000633498	0.465	4.94806e-06	0.465	4.8972e-05	0.465	0.00501115	0.465	0.00264412	0.465	0.00975418	0.465	4.48299e-06	0.465	9.56162e-08	0.465	0.000779191	0.465	0.000246616	0.465	0.000156271	0.465	3.6232e-06	0.465	2.71675e-05	0.465	0.000410169	0.465	1.0364e-06	0.465	5.47566e-06
0.47	0.000113903	0.47	0.00602814	0.47	0	0.47	8.58371e-05	0.47	0.000207138	0.47	0.000559196	0.47	0.000668255	0.47	0.00202183	0.47	0.000672015	0.47	5.89892e-06	0.47	5.8361e-05	0.47	0.00538894	0.47	0.00297183	0.47	0.0108181	0.47	4.66747e-06	0.47	1.06124e-07	0.47	0.000807108	0.47	0.000258787	0.47	0.000165153	0.47	4.1195e-06	0.47	3.00697e-05	0.47	0.00044329	0.47	1.17943e-06	0.47	6.18372e-06
0.475	0.0001307	0.475	0.00715221	0.475	0	0.475	9.91832e-05	0.475	0.000254287	0.475	0.000668378	0.475	0.000842539	0.475	0.00207355	0.475	0.000710533	0.475	7.29306e-06	0.475	6.87834e-05	0.475	0.00576673	0.475	0.0033433	0.475	0.0119256	0.475	4.90867e-06	0.475	1.16632e-07	0.475	0.000835025	0.475	0.000270958	0.475	0.000175474	0.475	4.6158e-06	0.475	3.29718e-05	0.475	0.000479136	0.475	1.32245e-06	0.475	6.89179e-06
0.48	0.000164807	0.48	0.0084816	0.48	0	0.48	0.000121698	0.48	0.000311521	0.48	0.000801653	0.48	0.00103099	0.48	0.00213208	0.48	0.00074905	0.48	8.68719e-06	0.48	8.19911e-05	0.48	0.00614452	0.48	0.00373649	0.48	0.0131286	0.48	5.14987e-06	0.48	1.2714e-07	0.48	0.000865111	0.48	0.000283129	0.48	0.000187873	0.48	5.1121e-06	0.48	3.5874e-05	0.48	0.000520059	0.48	1.53689e-06	0.48	7.97817e-06
0.485	0.000250655	0.485	0.00993365	0.485	0	0.485	0.000145132	0.485	0.000376878	0.485	0.00094785	0.485	0.00128124	0.485	0.0021935	0.485	0.000794639	0.485	1.00813e-05	0.485	9.60749e-05	0.485	0.0065955	0.485	0.00419508	0.485	0.0144054	0.485	5.39106e-06	0.485	1.4e-07	0.485	0.00089621	0.485	0.0002953	0.485	0.000200271	0.485	5.6084e-06	0.485	3.87762e-05	0.485	0.000560982	0.485	1.78786e-06	0.485	9.20835e-06
0.49	0.000336502	0.49	0.0116957	0.49	0	0.49	0.000168567	0.49	0.000460929	0.49	0.00113418	0.49	0.00156656	0.49	0.00225492	0.49	0.000849207	0.49	1.23691e-05	0.49	0.000114071	0.49	0.00705753	0.49	0.00466892	0.49	0.0157506	0.49	5.63226e-06	0.49	1.59928e-07	0.49	0.000927309	0.49	0.00030951	0.49	0.000212669	0.49	6.10469e-06	0.49	4.27113e-05	0.49	0.000604239	0.49	2.03883e-06	0.49	1.04385e-05
0.495	0.00042235	0.495	0.0135369	0.495	0	0.495	0.000198755	0.495	0.000550447	0.495	0.00133011	0.495	0.00191395	0.495	0.00231635	0.495	0.000903776	0.495	1.48288e-05	0.495	0.000133841	0.495	0.00751957	0.495	0.00522507	0.495	0.0171994	0.495	5.87345e-06	0.495	1.79856e-07	0.495	0.000958407	0.495	0.000325641	0.495	0.000225067	0.495	6.94162e-06	0.495	4.76067e-05	0.495	0.000654324	0.495	2.28979e-06	0.495	1.16687e-05
0.5	0.000508197	0.5	0.0158134	0.5	0	0.5	0.000238644	0.5	0.0006714	0.5	0.00158419	0.5	0.00233466	0.5	0.00237777	0.5	0.000958345	0.5	1.72884e-05	0.5	0.000157295	0.5	0.00801743	0.5	0.00580578	0.5	0.0186875	0.5	6.11465e-06	0.5	1.99784e-07	0.5	0.000992305	0.5	0.000341772	0.5	0.000237466	0.5	7.91408e-06	0.5	5.2502e-05	0.5	0.000704408	0.5	2.56686e-06	0.5	1.30387e-05
0.505	0.000594045	0.505	0.0181746	0.505	0	0.505	0.000278533	0.505	0.000801279	0.505	0.00185548	0.505	0.00281014	0.505	0.00243919	0.505	0.00101291	0.505	2.04257e-05	0.505	0.000184661	0.505	0.00857775	0.505	0.00646129	0.505	0.0203067	0.505	6.35585e-06	0.505	2.19712e-07	0.505	0.00102682	0.505	0.000357903	0.505	0.00025144	0.505	8.88655e-06	0.505	5.73973e-05	0.505	0.000756196	0.505	3.01282e-06	0.505	1.51396e-05
0.51	0.000679892	0.51	0.020973	0.51	0	0.51	0.000318422	0.51	0.000963312	0.51	0.00218519	0.51	0.00341562	0.51	0.00250062	0.51	0.00106748	0.51	2.47018e-05	0.51	0.000215032	0.51	0.00913807	0.51	0.0071665	0.51	0.0219541	0.51	6.67425e-06	0.51	2.39639e-07	0.51	0.00106133	0.51	0.000374035	0.51	0.000268457	0.51	9.85902e-06	0.51	6.22926e-05	0.51	0.000816894	0.51	3.45877e-06	0.51	1.72406e-05
0.515	0.00076574	0.515	0.0239425	0.515	0	0.515	0.000381985	0.515	0.00114792	0.515	0.00255418	0.515	0.00405697	0.515	0.00256204	0.515	0.00112205	0.515	2.89778e-05	0.515	0.000252435	0.515	0.00969839	0.515	0.00793494	0.515	0.0237198	0.515	6.99618e-06	0.515	2.59567e-07	0.515	0.00109585	0.515	0.000390166	0.515	0.000285474	0.515	1.08315e-05	0.515	6.71879e-05	0.515	0.000877592	0.515	3.90473e-06	0.515	1.93415e-05
0.52	0.00106946	0.52	0.0272961	0.52	0	0.52	0.000447826	0.52	0.00136206	0.52	0.00297747	0.52	0.0049085	0.52	0.00263001	0.52	0.00119153	0.52	3.32538e-05	0.52	0.000292038	0.52	0.0103565	0.52	0.00878413	0.52	0.0255297	0.52	7.31811e-06	0.52	2.94859e-07	0.52	0.00113385	0.52	0.000406297	0.52	0.000302491	0.52	1.18039e-05	0.52	7.35173e-05	0.52	0.000939099	0.52	4.35068e-06	0.52	2.14425e-05
0.525	0.00139428	0.525	0.0309319	0.525	0	0.525	0.000513668	0.525	0.00161898	0.525	0.00347076	0.525	0.00581564	0.525	0.00270209	0.525	0.00126714	0.525	4.02389e-05	0.525	0.000342034	0.525	0.0110304	0.525	0.00968012	0.525	0.0274256	0.525	7.64005e-06	0.525	3.31858e-07	0.525	0.00117201	0.525	0.000426933	0.525	0.000319508	0.525	1.31211e-05	0.525	8.15735e-05	0.525	0.00101202	0.525	4.98484e-06	0.525	2.43833e-05
0.53	0.00171909	0.53	0.034875	0.53	0	0.53	0.000595834	0.53	0.00189864	0.53	0.00400845	0.53	0.00693242	0.53	0.00277416	0.53	0.00134275	0.53	4.75003e-05	0.53	0.000395909	0.53	0.0117044	0.53	0.0106944	0.53	0.0293886	0.53	7.96198e-06	0.53	3.68858e-07	0.53	0.00121018	0.53	0.000448116	0.53	0.000336525	0.53	1.49033e-05	0.53	8.96297e-05	0.53	0.00108494	0.53	5.74132e-06	0.53	2.78922e-05
0.535	0.00204391	0.535	0.0392111	0.535	0	0.535	0.000701122	0.535	0.00224923	0.535	0.00465711	0.535	0.00818493	0.535	0.00284623	0.535	0.00141836	0.535	5.47617e-05	0.535	0.00045941	0.535	0.0124248	0.535	0.0117366	0.535	0.0314073	0.535	8.28391e-06	0.535	4.05857e-07	0.535	0.00124871	0.535	0.000469298	0.535	0.000355184	0.535	1.66856e-05	0.535	9.7686e-05	0.535	0.00115787	0.535	6.49779e-06	0.535	3.14011e-05
0.54	0.00236872	0.54	0.0437594	0.54	0	0.54	0.00080641	0.54	0.00261937	0.54	0.00533279	0.54	0.00962642	0.54	0.00291831	0.54	0.00149396	0.54	6.41367e-05	0.54	0.000531729	0.54	0.0132289	0.54	0.0129359	0.54	0.0335125	0.54	8.60584e-06	0.54	4.42856e-07	0.54	0.00129075	0.54	0.00049048	0.54	0.000378219	0.54	1.84678e-05	0.54	0.000105742	0.54	0.00124426	0.54	7.25427e-06	0.54	3.491e-05
0.545	0.00269353	0.545	0.0487984	0.545	0	0.545	0.000911697	0.545	0.00307976	0.545	0.00617227	0.545	0.0113146	0.545	0.00299038	0.545	0.00156957	0.545	7.61817e-05	0.545	0.000611936	0.545	0.0140331	0.545	0.014173	0.545	0.0356465	0.545	9.0146e-06	0.545	4.79856e-07	0.545	0.0013328	0.545	0.000511663	0.545	0.000401254	0.545	2.025e-05	0.545	0.000113798	0.545	0.00133105	0.545	8.05342e-06	0.545	3.84908e-05
0.55	0.00301835	0.55	0.0539452	0.55	0	0.55	0.00107001	0.55	0.00357766	0.55	0.00704875	0.55	0.013148	0.55	0.00306245	0.55	0.00164518	0.55	8.82266e-05	0.55	0.000707774	0.55	0.0148373	0.55	0.0155505	0.55	0.0378841	0.55	9.44114e-06	0.55	5.34928e-07	0.55	0.00137485	0.55	0.000532845	0.55	0.00042429	0.55	2.20322e-05	0.55	0.000123769	0.55	0.00141783	0.55	9.35479e-06	0.55	4.4212e-05
0.555	0.00367551	0.555	0.0596527	0.555	0	0.555	0.00123321	0.555	0.00415809	0.555	0.00808184	0.555	0.0153715	0.555	0.00313452	0.555	0.00174703	0.555	0.000100272	0.555	0.000808545	0.555	0.0157675	0.555	0.0170081	0.555	0.0401433	0.555	9.86768e-06	0.555	6.04774e-07	0.555	0.00141785	0.555	0.000555752	0.555	0.000447325	0.555	2.40102e-05	0.555	0.000136746	0.555	0.00151826	0.555	1.06562e-05	0.555	4.99331e-05
0.56	0.00458055	0.56	0.0654473	0.56	0	0.56	0.00139641	0.56	0.00481442	0.56	0.00920019	0.56	0.0176972	0.56	0.00321268	0.56	0.0018495	0.56	0.00011961	0.56	0.000933838	0.56	0.0167196	0.56	0.0185832	0.56	0.0424898	0.56	1.02942e-05	0.56	6.7462e-07	0.56	0.00146401	0.56	0.000583348	0.56	0.00047036	0.56	2.72313e-05	0.56	0.000149723	0.56	0.0016206	0.56	1.19575e-05	0.56	5.56543e-05
0.565	0.00548559	0.565	0.0716679	0.565	0	0.565	0.00159379	0.565	0.00553744	0.565	0.0104572	0.565	0.0205339	0.565	0.00329625	0.565	0.00195196	0.565	0.000139125	0.565	0.00106658	0.565	0.0176717	0.565	0.0202886	0.565	0.0448743	0.565	1.07208e-05	0.565	7.44466e-07	0.565	0.00151016	0.565	0.000610944	0.565	0.000494965	0.565	3.04524e-05	0.565	0.0001627	0.565	0.00172294	0.565	1.32589e-05	0.565	6.13754e-05
0.57	0.00639063	0.57	0.078029	0.57	0	0.57	0.00183889	0.57	0.00638626	0.57	0.0118608	0.57	0.0235324	0.57	0.00337983	0.57	0.00205443	0.57	0.000158641	0.57	0.00122173	0.57	0.0186817	0.57	0.0220816	0.57	0.0473246	0.57	1.11473e-05	0.57	8.14312e-07	0.57	0.00155631	0.57	0.000638539	0.57	0.00052567	0.57	3.36736e-05	0.57	0.000175677	0.57	0.00183877	0.57	1.50121e-05	0.57	6.86952e-05
0.575	0.00729567	0.575	0.0846738	0.575	0	0.575	0.002084	0.575	0.00727654	0.575	0.0133736	0.575	0.0269832	0.575	0.00346341	0.575	0.00215689	0.575	0.000183962	0.575	0.00139437	0.575	0.0198003	0.575	0.0240643	0.575	0.049837	0.575	1.15738e-05	0.575	8.84158e-07	0.575	0.00160407	0.575	0.000666135	0.575	0.000556375	0.575	3.68947e-05	0.575	0.000188654	0.575	0.00195835	0.575	1.71343e-05	0.575	7.78288e-05
0.58	0.00820071	0.58	0.0914789	0.58	0	0.58	0.00232911	0.58	0.0083546	0.58	0.0151071	0.58	0.0307592	0.58	0.00354699	0.58	0.00225936	0.58	0.000214846	0.58	0.00158522	0.58	0.0209189	0.58	0.0260971	0.58	0.0523958	0.58	1.2095e-05	0.58	9.65655e-07	0.58	0.00165454	0.58	0.000693731	0.58	0.000587081	0.58	4.01159e-05	0.58	0.000204032	0.58	0.00207793	0.58	1.92564e-05	0.58	8.69624e-05
0.585	0.00910575	0.585	0.0984433	0.585	0	0.585	0.00267664	0.585	0.00948021	0.585	0.0169082	0.585	0.0348948	0.585	0.00363057	0.585	0.00237002	0.585	0.00024573	0.585	0.00180705	0.585	0.0220374	0.585	0.0283884	0.585	0.0550483	0.585	1.2656e-05	0.585	1.09361e-06	0.585	0.00170502	0.585	0.000721327	0.585	0.000617786	0.585	4.3337e-05	0.585	0.000224407	0.585	0.00221046	0.585	2.13785e-05	0.585	9.6096e-05
0.59	0.0102301	0.59	0.105542	0.59	0	0.59	0.00303322	0.59	0.0107835	0.59	0.0190157	0.59	0.0395433	0.59	0.00371415	0.59	0.00250585	0.59	0.000277373	0.59	0.00204029	0.59	0.0233127	0.59	0.0307346	0.59	0.0577276	0.59	1.3217e-05	0.59	1.22156e-06	0.59	0.0017555	0.59	0.000754128	0.59	0.000648491	0.59	4.86603e-05	0.59	0.000244781	0.59	0.00234885	0.59	2.35309e-05	0.59	0.00010523
0.595	0.0120731	0.595	0.112707	0.595	0	0.595	0.00338979	0.595	0.0121881	0.595	0.0211891	0.595	0.0444261	0.595	0.00379772	0.595	0.00264168	0.595	0.000325113	0.595	0.00232211	0.595	0.0246171	0.595	0.0333172	0.595	0.0605444	0.595	1.3778e-05	0.595	1.34951e-06	0.595	0.00180829	0.595	0.000789784	0.595	0.000680511	0.595	5.43652e-05	0.595	0.000265156	0.595	0.00248724	0.595	2.69788e-05	0.595	0.000119008
0.6	0.0139161	0.6	0.119935	0.6	0	0.6	0.00380765	0.6	0.0137377	0.6	0.02366	0.6	0.0500241	0.6	0.0038867	0.6	0.00277751	0.6	0.000372853	0.6	0.00261775	0.6	0.0259214	0.6	0.0360152	0.6	0.0633953	0.6	1.4339e-05	0.6	1.47746e-06	0.6	0.00186332	0.6	0.00082544	0.6	0.00072086	0.6	6.007e-05	0.6	0.000285531	0.6	0.00263769	0.6	3.04268e-05	0.6	0.000133276
0.605	0.0157591	0.605	0.127174	0.605	0	0.605	0.00430997	0.605	0.0154588	0.605	0.0262595	0.605	0.0557939	0.605	0.0039825	0.605	0.00291334	0.605	0.000420593	0.605	0.00295954	0.605	0.0272954	0.605	0.0389104	0.605	0.0663825	0.605	1.49e-05	0.605	1.60541e-06	0.605	0.00191835	0.605	0.000861095	0.605	0.000761209	0.605	6.57749e-05	0.605	0.000305906	0.605	0.00279638	0.605	3.38748e-05	0.605	0.000147545
0.61	0.0176021	0.61	0.134364	0.61	0	0.61	0.00481229	0.61	0.0172799	0.61	0.0291068	0.61	0.0623018	0.61	0.0040783	0.61	0.00304917	0.61	0.000482441	0.61	0.00333199	0.61	0.0288051	0.61	0.0419963	0.61	0.0694506	0.61	1.5461e-05	0.61	1.73337e-06	0.61	0.00197339	0.61	0.000896751	0.61	0.000801558	0.61	7.14798e-05	0.61	0.000329113	0.61	0.00295506	0.61	3.73228e-05	0.61	0.000161813
0.615	0.0194451	0.615	0.141525	0.615	0	0.615	0.0053146	0.615	0.0193515	0.615	0.0321666	0.615	0.0690784	0.615	0.00417409	0.615	0.003185	0.615	0.00055453	0.615	0.0037416	0.615	0.0303147	0.615	0.0452307	0.615	0.072643	0.615	1.6121e-05	0.615	1.94139e-06	0.615	0.0020315	0.615	0.000932406	0.615	0.000841907	0.615	7.71847e-05	0.615	0.000360384	0.615	0.00312452	0.615	4.17783e-05	0.615	0.000178649
0.62	0.0212881	0.62	0.148554	0.62	1.73034e-07	0.62	0.0059854	0.62	0.0214893	0.62	0.0354119	0.62	0.076425	0.62	0.00426989	0.62	0.00334157	0.62	0.00062662	0.62	0.0042053	0.62	0.0318244	0.62	0.0487423	0.62	0.075986	0.62	1.68535e-05	0.62	2.16346e-06	0.62	0.00209131	0.62	0.000968292	0.62	0.000882257	0.62	8.51655e-05	0.62	0.000391656	0.62	0.00330476	0.62	4.72617e-05	0.62	0.00020046
0.625	0.0231311	0.625	0.155494	0.625	3.68829e-07	0.625	0.00667043	0.625	0.0239183	0.625	0.0389576	0.625	0.08421	0.625	0.00436569	0.625	0.00351773	0.625	0.000702596	0.625	0.00469302	0.625	0.0335219	0.625	0.0523439	0.625	0.0794294	0.625	1.75859e-05	0.625	2.38553e-06	0.625	0.00215111	0.625	0.00101399	0.625	0.000923421	0.625	9.49585e-05	0.625	0.000422927	0.625	0.00348499	0.625	5.2745e-05	0.625	0.00022227
0.63	0.0257658	0.63	0.162271	0.63	5.64624e-07	0.63	0.00735545	0.63	0.0264426	0.63	0.0426166	0.63	0.0923808	0.63	0.00446148	0.63	0.00369388	0.63	0.000808854	0.63	0.00526399	0.63	0.0352563	0.63	0.0563209	0.63	0.0831186	0.63	1.83184e-05	0.63	2.60759e-06	0.63	0.00221092	0.63	0.00105968	0.63	0.000975749	0.63	0.000104751	0.63	0.000454198	0.63	0.0036744	0.63	5.82284e-05	0.63	0.000244081
0.635	0.0284935	0.635	0.168882	0.635	7.60419e-07	0.635	0.00813331	0.635	0.0291993	0.635	0.0466634	0.635	0.101134	0.635	0.00455728	0.635	0.00387004	0.635	0.000915112	0.635	0.00585847	0.635	0.0369908	0.635	0.0603784	0.635	0.0868711	0.635	1.90508e-05	0.635	2.82966e-06	0.635	0.00227463	0.635	0.00110537	0.635	0.00102808	0.635	0.000114544	0.635	0.000485469	0.635	0.00387726	0.635	6.37118e-05	0.635	0.000265891
0.64	0.0312212	0.64	0.175341	0.64	9.56214e-07	0.64	0.00903739	0.64	0.0321273	0.64	0.0507913	0.64	0.110088	0.64	0.00465761	0.64	0.0040462	0.64	0.00102137	0.64	0.00653641	0.64	0.038806	0.64	0.0648015	0.64	0.0909851	0.64	1.97832e-05	0.64	3.05173e-06	0.64	0.00233943	0.64	0.00115107	0.64	0.00108041	0.64	0.000124337	0.64	0.000519799	0.64	0.00408011	0.64	7.21549e-05	0.64	0.000296094
0.645	0.0339489	0.645	0.181555	0.645	1.15201e-06	0.645	0.00994147	0.645	0.0352195	0.645	0.0552947	0.645	0.119726	0.645	0.00476616	0.645	0.00422235	0.645	0.00115792	0.645	0.00726137	0.645	0.0407841	0.645	0.0693768	0.645	0.095192	0.645	2.05157e-05	0.645	3.35236e-06	0.645	0.00240423	0.645	0.00119676	0.645	0.00113273	0.645	0.00013413	0.645	0.000566726	0.645	0.00429023	0.645	8.06982e-05	0.645	0.000328715
0.65	0.0366766	0.65	0.187662	0.65	1.3478e-06	0.65	0.0108455	0.65	0.0385571	0.65	0.0599232	0.65	0.1295	0.65	0.00487471	0.65	0.00439851	0.65	0.00131093	0.65	0.00805281	0.65	0.0427623	0.65	0.0742555	0.65	0.0997362	0.65	2.1346e-05	0.65	3.73122e-06	0.65	0.00246903	0.65	0.00124246	0.65	0.00118506	0.65	0.000145692	0.65	0.000613653	0.65	0.00451642	0.65	8.92416e-05	0.65	0.000361335
0.655	0.0394043	0.655	0.193459	0.655	2.37322e-06	0.655	0.0119811	0.655	0.0419851	0.655	0.0648399	0.655	0.139793	0.655	0.00498327	0.655	0.00461175	0.655	0.00146393	0.655	0.00892702	0.655	0.0447404	0.655	0.0793903	0.655	0.10449	0.655	2.22953e-05	0.655	4.11007e-06	0.655	0.00253862	0.655	0.0012931	0.655	0.00123739	0.655	0.000162107	0.655	0.00066058	0.655	0.00474261	0.655	9.77849e-05	0.655	0.000393955
0.66	0.042132	0.66	0.199195	0.66	3.56723e-06	0.66	0.0131352	0.66	0.0457243	0.66	0.0699523	0.66	0.150278	0.66	0.00509182	0.66	0.00483529	0.66	0.00162825	0.66	0.00984486	0.66	0.0469347	0.66	0.084755	0.66	0.109531	0.66	2.32446e-05	0.66	4.48893e-06	0.66	0.00260864	0.66	0.00135118	0.66	0.00130436	0.66	0.000178522	0.66	0.000707507	0.66	0.00497394	0.66	0.000108308	0.66	0.000429779
0.665	0.0450116	0.665	0.204608	0.665	4.76123e-06	0.665	0.0142894	0.665	0.0495324	0.665	0.0752643	0.665	0.161081	0.665	0.00520037	0.665	0.00505883	0.665	0.0018433	0.665	0.0108876	0.665	0.0491741	0.665	0.090491	0.665	0.114926	0.665	2.41939e-05	0.665	4.86779e-06	0.665	0.00267865	0.665	0.00140925	0.665	0.00137134	0.665	0.000194937	0.665	0.000754434	0.665	0.00522384	0.665	0.000121357	0.665	0.000477485
0.67	0.0480127	0.67	0.20996	0.67	5.95523e-06	0.67	0.0155591	0.67	0.0535974	0.67	0.0808296	0.67	0.172107	0.67	0.00530892	0.67	0.00528238	0.67	0.00205834	0.67	0.0119656	0.67	0.0514136	0.67	0.0963714	0.67	0.12053	0.67	2.51432e-05	0.67	5.24664e-06	0.67	0.00274898	0.67	0.00146733	0.67	0.00143832	0.67	0.000211352	0.67	0.000804231	0.67	0.00547375	0.67	0.000134406	0.67	0.000525192
0.675	0.0510138	0.675	0.215079	0.675	7.14923e-06	0.675	0.0169838	0.675	0.0577725	0.675	0.0865102	0.675	0.183289	0.675	0.00541747	0.675	0.00550592	0.675	0.00227339	0.675	0.0131755	0.675	0.0537425	0.675	0.102749	0.675	0.126655	0.675	2.60925e-05	0.675	5.66482e-06	0.675	0.00282444	0.675	0.00152541	0.675	0.0015053	0.675	0.000227767	0.675	0.000873097	0.675	0.00572655	0.675	0.000147455	0.675	0.000572898
0.68	0.0540149	0.68	0.220108	0.68	8.34323e-06	0.68	0.0184084	0.68	0.0621195	0.68	0.0924845	0.68	0.194662	0.68	0.00552954	0.68	0.00572946	0.68	0.0025458	0.68	0.0144477	0.68	0.0562589	0.68	0.109234	0.68	0.13291	0.68	2.70418e-05	0.68	6.30342e-06	0.68	0.0028999	0.68	0.00158348	0.68	0.00157227	0.68	0.000244181	0.68	0.000941963	0.68	0.00600012	0.68	0.000160503	0.68	0.000620605
0.685	0.0570161	0.685	0.224988	0.685	9.53723e-06	0.685	0.0198331	0.685	0.0666155	0.685	0.09852	0.685	0.206085	0.685	0.00565115	0.685	0.00595576	0.685	0.00284085	0.685	0.0158229	0.685	0.0587754	0.685	0.116231	0.685	0.139818	0.685	2.80795e-05	0.685	6.94203e-06	0.685	0.00297537	0.685	0.00164156	0.685	0.00163925	0.685	0.000270759	0.685	0.00101083	0.685	0.0062737	0.685	0.000179524	0.685	0.00068166
0.69	0.0600172	0.69	0.229769	0.69	1.47636e-05	0.69	0.0215132	0.69	0.0712068	0.69	0.104827	0.69	0.217604	0.69	0.00577275	0.69	0.00623338	0.69	0.00313591	0.69	0.0173076	0.69	0.0612918	0.69	0.123406	0.69	0.146903	0.69	2.93009e-05	0.69	7.58063e-06	0.69	0.00305194	0.69	0.00171141	0.69	0.00172275	0.69	0.000297572	0.69	0.0010797	0.69	0.00654793	0.69	0.000199122	0.69	0.000749954
0.695	0.0630183	0.695	0.234468	0.695	2.11374e-05	0.695	0.0232128	0.695	0.0759615	0.695	0.1112	0.695	0.229116	0.695	0.00589436	0.695	0.006511	0.695	0.00345612	0.695	0.0188603	0.695	0.0640457	0.695	0.131	0.695	0.154534	0.695	3.05223e-05	0.695	8.21924e-06	0.695	0.00313309	0.695	0.00178463	0.695	0.00180746	0.695	0.000324385	0.695	0.00114856	0.695	0.00684467	0.695	0.000218721	0.695	0.000818249
0.7	0.0659824	0.7	0.239073	0.7	2.75113e-05	0.7	0.0249124	0.7	0.0807566	0.7	0.117755	0.7	0.240598	0.7	0.00601597	0.7	0.00678862	0.7	0.00385126	0.7	0.0205746	0.7	0.0668522	0.7	0.138897	0.7	0.162504	0.7	3.17437e-05	0.7	8.85784e-06	0.7	0.00321424	0.7	0.00185786	0.7	0.00189217	0.7	0.000351197	0.7	0.00121941	0.7	0.00714142	0.7	0.00023832	0.7	0.000886544
0.705	0.0688134	0.705	0.243641	0.705	3.38851e-05	0.705	0.0267236	0.705	0.0856857	0.705	0.124401	0.705	0.25201	0.705	0.00613758	0.705	0.00706624	0.705	0.00424641	0.705	0.0223352	0.705	0.0696587	0.705	0.147109	0.705	0.170888	0.705	3.29651e-05	0.705	9.49645e-06	0.705	0.00329539	0.705	0.00193108	0.705	0.00197688	0.705	0.00037801	0.705	0.00131822	0.705	0.00743817	0.705	0.000261507	0.705	0.000957146
0.71	0.0716444	0.71	0.248124	0.71	4.02589e-05	0.71	0.0286825	0.71	0.0906356	0.71	0.131155	0.71	0.263331	0.71	0.00625919	0.71	0.00734386	0.71	0.00464156	0.71	0.0242747	0.71	0.0725594	0.71	0.155756	0.71	0.179774	0.71	3.41865e-05	0.71	1.04688e-05	0.71	0.00337852	0.71	0.00200431	0.71	0.00206159	0.71	0.000404823	0.71	0.00141703	0.71	0.00775572	0.71	0.000290454	0.71	0.0010528
0.715	0.0744753	0.715	0.252591	0.715	4.66327e-05	0.715	0.0306413	0.715	0.0956422	0.715	0.138009	0.715	0.274481	0.715	0.0063808	0.715	0.00762149	0.715	0.00513197	0.715	0.0262839	0.715	0.0756654	0.715	0.164603	0.715	0.188925	0.715	3.54079e-05	0.715	1.15237e-05	0.715	0.00346562	0.715	0.00207754	0.715	0.0021463	0.715	0.00044252	0.715	0.00151585	0.715	0.00807476	0.715	0.000319401	0.715	0.00114845
0.72	0.0773063	0.72	0.25698	0.72	5.30066e-05	0.72	0.0326001	0.72	0.100653	0.72	0.144916	0.72	0.285537	0.72	0.0065048	0.72	0.00791823	0.72	0.00564838	0.72	0.0284295	0.72	0.0787714	0.72	0.174018	0.72	0.198731	0.72	3.66966e-05	0.72	1.25786e-05	0.72	0.00355272	0.72	0.00215359	0.72	0.00224933	0.72	0.000485158	0.72	0.00161466	0.72	0.00839379	0.72	0.000348348	0.72	0.00124411
0.725	0.0801373	0.725	0.261348	0.725	7.49866e-05	0.725	0.0347653	0.725	0.105668	0.725	0.151916	0.725	0.296294	0.725	0.00663952	0.725	0.00825573	0.725	0.00616478	0.725	0.0306978	0.725	0.0818774	0.725	0.183558	0.725	0.208693	0.725	3.82567e-05	0.725	1.36335e-05	0.725	0.00363981	0.725	0.00224519	0.725	0.00235527	0.725	0.000527797	0.725	0.00171347	0.725	0.00873046	0.725	0.000377295	0.725	0.00133976
0.73	0.0829682	0.73	0.265644	0.73	0.000102861	0.73	0.0369456	0.73	0.110637	0.73	0.158935	0.73	0.306973	0.73	0.00677424	0.73	0.00859324	0.73	0.0067266	0.73	0.0330553	0.73	0.0852303	0.73	0.193706	0.73	0.219345	0.73	3.98168e-05	0.73	1.46884e-05	0.73	0.00372983	0.73	0.00233679	0.73	0.0024612	0.73	0.000570435	0.73	0.00181235	0.73	0.00907051	0.73	0.000417326	0.73	0.00145386
0.735	0.0857992	0.735	0.269889	0.735	0.000130736	0.735	0.0391258	0.735	0.115589	0.735	0.166024	0.735	0.317274	0.735	0.00690896	0.735	0.00893074	0.735	0.00738491	0.735	0.0355892	0.735	0.0886409	0.735	0.204025	0.735	0.230185	0.735	4.13768e-05	0.735	1.57433e-05	0.735	0.00382314	0.735	0.00242838	0.735	0.00256714	0.735	0.000613074	0.735	0.00195111	0.735	0.00941055	0.735	0.00045922	0.735	0.00158496
0.74	0.0888475	0.74	0.274055	0.74	0.000158611	0.74	0.0413768	0.74	0.120413	0.74	0.173122	0.74	0.327451	0.74	0.00704368	0.74	0.00926825	0.74	0.00804322	0.74	0.0381749	0.74	0.0920515	0.74	0.214825	0.74	0.241533	0.74	4.29369e-05	0.74	1.70942e-05	0.74	0.00391645	0.74	0.00251998	0.74	0.00267308	0.74	0.000655712	0.74	0.00208987	0.74	0.00976505	0.74	0.000501114	0.74	0.00171606
0.745	0.0919261	0.745	0.278116	0.745	0.000186486	0.745	0.0437202	0.745	0.125197	0.745	0.180253	0.745	0.33731	0.745	0.0071784	0.745	0.00960575	0.745	0.00870153	0.745	0.0409631	0.745	0.0955553	0.745	0.225919	0.745	0.253182	0.745	4.4497e-05	0.745	1.88038e-05	0.745	0.00400977	0.745	0.00261157	0.745	0.00277901	0.745	0.000707703	0.745	0.00222863	0.745	0.0101245	0.745	0.000543008	0.745	0.00184717
0.75	0.0950046	0.75	0.282095	0.75	0.00021436	0.75	0.0460635	0.75	0.129805	0.75	0.187394	0.75	0.346945	0.75	0.00731312	0.75	0.00994325	0.75	0.00949663	0.75	0.0438153	0.75	0.0992703	0.75	0.237363	0.75	0.265165	0.75	4.6057e-05	0.75	2.05135e-05	0.75	0.00410704	0.75	0.00270317	0.75	0.002905	0.75	0.000773833	0.75	0.00236739	0.75	0.0104839	0.75	0.000590718	0.75	0.00197827
0.755	0.0980832	0.755	0.285881	0.755	0.000242235	0.755	0.0484068	0.755	0.134313	0.755	0.194548	0.755	0.35635	0.755	0.00744784	0.755	0.0103185	0.755	0.010315	0.755	0.0468164	0.755	0.102985	0.755	0.249213	0.755	0.277525	0.755	4.76474e-05	0.755	2.22231e-05	0.755	0.00420686	0.755	0.00280648	0.755	0.00303616	0.755	0.000839963	0.755	0.00250615	0.755	0.0108548	0.755	0.000650325	0.755	0.00215221
0.76	0.101162	0.76	0.289599	0.76	0.000318024	0.76	0.0508342	0.76	0.13865	0.76	0.201712	0.76	0.365437	0.76	0.0075838	0.76	0.0107203	0.76	0.0111334	0.76	0.0499294	0.76	0.1067	0.76	0.261283	0.76	0.290063	0.76	4.96256e-05	0.76	2.39328e-05	0.76	0.00430668	0.76	0.00292013	0.76	0.00316732	0.76	0.000906093	0.76	0.00264491	0.76	0.0112317	0.76	0.000709933	0.76	0.00232812
0.765	0.10424	0.765	0.293	0.765	0.000417074	0.765	0.0532673	0.765	0.142795	0.765	0.208883	0.765	0.37439	0.765	0.00773139	0.765	0.011122	0.765	0.0120192	0.765	0.0531374	0.765	0.110655	0.765	0.273859	0.765	0.303011	0.765	5.16038e-05	0.765	2.56424e-05	0.765	0.0044065	0.765	0.00303378	0.765	0.00329849	0.765	0.000972223	0.765	0.00283244	0.765	0.0116087	0.765	0.00076954	0.765	0.00250402
0.77	0.107319	0.77	0.296335	0.77	0.000516123	0.77	0.0557005	0.77	0.146805	0.77	0.216068	0.77	0.382945	0.77	0.00787899	0.77	0.0115238	0.77	0.0130109	0.77	0.0564998	0.77	0.114668	0.77	0.286549	0.77	0.316044	0.77	5.3582e-05	0.77	2.74534e-05	0.77	0.00451143	0.77	0.00314743	0.77	0.00342965	0.77	0.00103835	0.77	0.00302325	0.77	0.0119943	0.77	0.000829147	0.77	0.00267992
0.775	0.110745	0.775	0.299269	0.775	0.000615172	0.775	0.0581382	0.775	0.150516	0.775	0.223258	0.775	0.391411	0.775	0.00802659	0.775	0.0119256	0.775	0.0140027	0.775	0.0599095	0.775	0.118681	0.775	0.299785	0.775	0.329404	0.775	5.55602e-05	0.775	3.01542e-05	0.775	0.00461811	0.775	0.00326109	0.775	0.00356081	0.775	0.00110815	0.775	0.00321406	0.775	0.0123869	0.775	0.000907754	0.775	0.00287748
0.78	0.114467	0.78	0.30207	0.78	0.000714221	0.78	0.060582	0.78	0.154145	0.78	0.230481	0.78	0.399516	0.78	0.00817419	0.78	0.0123273	0.78	0.0149944	0.78	0.0634999	0.78	0.122779	0.78	0.313138	0.78	0.342838	0.78	5.75384e-05	0.78	3.28549e-05	0.78	0.00472479	0.78	0.00337474	0.78	0.00371357	0.78	0.00120809	0.78	0.00340487	0.78	0.0127794	0.78	0.000991094	0.78	0.00310857
0.785	0.11819	0.785	0.304482	0.785	0.00081327	0.785	0.0630258	0.785	0.157385	0.785	0.237715	0.785	0.40749	0.785	0.00832179	0.785	0.0127291	0.785	0.0161514	0.785	0.0671346	0.785	0.127078	0.785	0.326893	0.785	0.356447	0.785	5.95166e-05	0.785	3.55557e-05	0.785	0.00483146	0.785	0.00348839	0.785	0.00387447	0.785	0.00130803	0.785	0.00359568	0.785	0.0131782	0.785	0.00107443	0.785	0.00333966
0.79	0.121913	0.79	0.306638	0.79	0.00091232	0.79	0.0654695	0.79	0.160522	0.79	0.244995	0.79	0.415207	0.79	0.00846939	0.79	0.0131879	0.79	0.0173221	0.79	0.0708939	0.79	0.131377	0.79	0.340845	0.79	0.370124	0.79	6.14948e-05	0.79	3.82565e-05	0.79	0.00494453	0.79	0.00362587	0.79	0.00403536	0.79	0.00140798	0.79	0.00378648	0.79	0.0135844	0.79	0.00115777	0.79	0.00357075
0.795	0.125635	0.795	0.308449	0.795	0.0011268	0.795	0.0678547	0.795	0.163349	0.795	0.252309	0.795	0.422723	0.795	0.00861699	0.795	0.0136563	0.795	0.0184929	0.795	0.0747286	0.795	0.135675	0.795	0.355065	0.795	0.383869	0.795	6.39594e-05	0.795	4.09572e-05	0.795	0.00505845	0.795	0.00376576	0.795	0.00419625	0.795	0.00150792	0.795	0.00403507	0.795	0.0139905	0.795	0.00124966	0.795	0.00380185
0.8	0.129358	0.8	0.309865	0.8	0.00141187	0.8	0.070236	0.8	0.165986	0.8	0.259677	0.8	0.430074	0.8	0.0087647	0.8	0.0141247	0.8	0.0197436	0.8	0.0786377	0.8	0.140184	0.8	0.369534	0.8	0.397634	0.8	6.64517e-05	0.8	4.3658e-05	0.8	0.00517236	0.8	0.00390565	0.8	0.00435715	0.8	0.00160786	0.8	0.0042921	0.8	0.0144011	0.8	0.0013643	0.8	0.00408777
0.805	0.133081	0.805	0.31101	0.805	0.00169694	0.805	0.0726173	0.805	0.168404	0.805	0.267114	0.805	0.43716	0.805	0.00892465	0.805	0.0145931	0.805	0.0210893	0.805	0.0826422	0.805	0.144748	0.805	0.384157	0.805	0.411406	0.805	6.8944e-05	0.805	4.74785e-05	0.805	0.00528643	0.805	0.00404554	0.805	0.00451804	0.805	0.0017078	0.805	0.00454914	0.805	0.0148192	0.805	0.00147895	0.805	0.00438508
0.81	0.136717	0.81	0.311608	0.81	0.001982	0.81	0.0749471	0.81	0.170558	0.81	0.274604	0.81	0.444162	0.81	0.00908461	0.81	0.0150615	0.81	0.022435	0.81	0.0866796	0.81	0.149312	0.81	0.399048	0.81	0.42511	0.81	7.14364e-05	0.81	5.16673e-05	0.81	0.00540801	0.81	0.00418543	0.81	0.00470192	0.81	0.00184647	0.81	0.00480617	0.81	0.0152373	0.81	0.0015936	0.81	0.00468238
0.815	0.14001	0.815	0.312039	0.815	0.00226707	0.815	0.0772116	0.815	0.172591	0.815	0.282212	0.815	0.450837	0.815	0.00924456	0.815	0.01553	0.815	0.0237806	0.815	0.0908198	0.815	0.153945	0.815	0.414003	0.815	0.438789	0.815	7.39287e-05	0.815	5.58561e-05	0.815	0.00552958	0.815	0.00432533	0.815	0.00489772	0.815	0.00199371	0.815	0.0050632	0.815	0.0156583	0.815	0.00170825	0.815	0.00497968
0.82	0.143302	0.82	0.311768	0.82	0.00255214	0.82	0.0794761	0.82	0.17431	0.82	0.289857	0.82	0.457441	0.82	0.00940451	0.82	0.0160067	0.82	0.0252841	0.82	0.0949794	0.82	0.158747	0.82	0.42921	0.82	0.452322	0.82	7.6421e-05	0.82	6.00448e-05	0.82	0.00565116	0.82	0.00447404	0.82	0.00509352	0.82	0.00214095	0.82	0.00532024	0.82	0.0160872	0.82	0.001853	0.82	0.00529745
0.825	0.146595	0.825	0.311369	0.825	0.0028372	0.825	0.0817405	0.825	0.175961	0.825	0.297678	0.825	0.463774	0.825	0.00956447	0.825	0.0165418	0.825	0.0267888	0.825	0.0992001	0.825	0.163549	0.825	0.44445	0.825	0.465778	0.825	7.89133e-05	0.825	6.42336e-05	0.825	0.00577403	0.825	0.00464488	0.825	0.00528933	0.825	0.00228819	0.825	0.00564377	0.825	0.016516	0.825	0.00200804	0.825	0.00567222
0.83	0.149888	0.83	0.310284	0.83	0.00333543	0.83	0.0838714	0.83	0.177359	0.83	0.305537	0.83	0.469978	0.83	0.00972442	0.83	0.0170769	0.83	0.0282935	0.83	0.103445	0.83	0.168351	0.83	0.459824	0.83	0.479073	0.83	8.19152e-05	0.83	6.84224e-05	0.83	0.00590379	0.83	0.00481573	0.83	0.00548513	0.83	0.00243543	0.83	0.00598312	0.83	0.0169468	0.83	0.00216309	0.83	0.00604699
0.835	0.15318	0.835	0.308988	0.835	0.00399582	0.835	0.0859942	0.835	0.17868	0.835	0.313573	0.835	0.475982	0.835	0.00988437	0.835	0.017612	0.835	0.0298671	0.835	0.107719	0.835	0.173313	0.835	0.475227	0.835	0.492212	0.835	8.5029e-05	0.835	7.34893e-05	0.835	0.00603354	0.835	0.00498657	0.835	0.00568093	0.835	0.00258267	0.835	0.00632247	0.835	0.0173859	0.835	0.00231814	0.835	0.00642176
0.84	0.156473	0.84	0.307138	0.84	0.00465621	0.84	0.0881169	0.84	0.179857	0.84	0.321681	0.84	0.481788	0.84	0.0100443	0.84	0.0181471	0.84	0.0315026	0.84	0.11201	0.84	0.178318	0.84	0.490677	0.84	0.505213	0.84	8.81429e-05	0.84	7.98582e-05	0.84	0.0061633	0.84	0.00515741	0.84	0.00590083	0.84	0.0027639	0.84	0.00666181	0.84	0.017825	0.84	0.00248434	0.84	0.00679653
0.845	0.159765	0.845	0.304951	0.845	0.0053166	0.845	0.0901818	0.845	0.180954	0.845	0.329932	0.845	0.487466	0.845	0.0102149	0.845	0.0186822	0.845	0.0331381	0.845	0.11631	0.845	0.183323	0.845	0.506115	0.845	0.517972	0.845	9.12567e-05	0.845	8.62271e-05	0.845	0.00629565	0.845	0.00532826	0.845	0.00613747	0.845	0.00297536	0.845	0.00700116	0.845	0.0182651	0.845	0.00269072	0.845	0.00723313
0.85	0.161007	0.85	0.30235	0.85	0.00597699	0.85	0.0921744	0.85	0.18199	0.85	0.338294	0.85	0.492878	0.85	0.0103864	0.85	0.0192173	0.85	0.034779	0.85	0.120609	0.85	0.188374	0.85	0.521545	0.85	0.530644	0.85	9.43706e-05	0.85	9.2596e-05	0.85	0.00643415	0.85	0.0054991	0.85	0.00637411	0.85	0.00318683	0.85	0.00734051	0.85	0.018715	0.85	0.00289709	0.85	0.00769621
0.855	0.161918	0.855	0.299305	0.855	0.00663739	0.855	0.094167	0.855	0.182982	0.855	0.346755	0.855	0.498223	0.855	0.0105579	0.855	0.0197776	0.855	0.036505	0.855	0.124904	0.855	0.193541	0.855	0.536884	0.855	0.542994	0.855	9.74844e-05	0.855	9.89649e-05	0.855	0.00657265	0.855	0.00569387	0.855	0.00661076	0.855	0.0033983	0.855	0.00775422	0.855	0.0191649	0.855	0.00310346	0.855	0.0081593
0.86	0.162829	0.86	0.295986	0.86	0.00729778	0.86	0.0961595	0.86	0.183962	0.86	0.355352	0.86	0.503261	0.86	0.0107294	0.86	0.0203768	0.86	0.038231	0.86	0.129179	0.86	0.198708	0.86	0.552196	0.86	0.555273	0.86	0.000100598	0.86	0.000105334	0.86	0.00671116	0.86	0.00590086	0.86	0.0068474	0.86	0.00360976	0.86	0.00819362	0.86	0.0196149	0.86	0.00330984	0.86	0.00862238
0.865	0.16374	0.865	0.292139	0.865	0.00824503	0.865	0.0980753	0.865	0.184974	0.865	0.364	0.865	0.508227	0.865	0.0109009	0.865	0.020976	0.865	0.0399569	0.865	0.133433	0.865	0.203874	0.865	0.567297	0.865	0.567264	0.865	0.000104232	0.865	0.000111868	0.865	0.00685373	0.865	0.00610785	0.865	0.00708404	0.865	0.00382123	0.865	0.00863301	0.865	0.0200773	0.865	0.00356042	0.865	0.00909882
0.87	0.164651	0.87	0.288151	0.87	0.00946214	0.87	0.0999866	0.87	0.186013	0.87	0.372782	0.87	0.512964	0.87	0.0110724	0.87	0.0215753	0.87	0.0417069	0.87	0.137661	0.87	0.209129	0.87	0.58234	0.87	0.579144	0.87	0.000108096	0.87	0.00012136	0.87	0.00700162	0.87	0.00631483	0.87	0.00734556	0.87	0.00405295	0.87	0.00907241	0.87	0.0205398	0.87	0.00383092	0.87	0.00966005
0.875	0.165563	0.875	0.283588	0.875	0.0106792	0.875	0.101898	0.875	0.187144	0.875	0.381586	0.875	0.517575	0.875	0.0112439	0.875	0.0221745	0.875	0.0434731	0.875	0.141844	0.875	0.214409	0.875	0.597114	0.875	0.590819	0.875	0.00011196	0.875	0.000130852	0.875	0.00714951	0.875	0.00652182	0.875	0.00762988	0.875	0.00434901	0.875	0.00951181	0.875	0.0210023	0.875	0.00410141	0.875	0.0102213
0.88	0.166474	0.88	0.278935	0.88	0.0118963	0.88	0.103809	0.88	0.188362	0.88	0.390467	0.88	0.522032	0.88	0.0114153	0.88	0.0227737	0.88	0.0452393	0.88	0.146006	0.88	0.219689	0.88	0.611742	0.88	0.602341	0.88	0.000115823	0.88	0.000140344	0.88	0.00729739	0.88	0.0067288	0.88	0.00791421	0.88	0.00464507	0.88	0.0099512	0.88	0.0214792	0.88	0.0043719	0.88	0.0107825
0.885	0.165745	0.885	0.273836	0.885	0.0131135	0.885	0.10572	0.885	0.18969	0.885	0.39935	0.885	0.526322	0.885	0.0115956	0.885	0.023373	0.885	0.0470034	0.885	0.150092	0.885	0.224985	0.885	0.626098	0.885	0.613739	0.885	0.000119687	0.885	0.000149835	0.885	0.00745108	0.885	0.00693743	0.885	0.00819853	0.885	0.00494114	0.885	0.0104714	0.885	0.0219577	0.885	0.00465515	0.885	0.0113437
0.89	0.163515	0.89	0.268617	0.89	0.0143306	0.89	0.10763	0.89	0.191196	0.89	0.40824	0.89	0.530526	0.89	0.0117775	0.89	0.0240111	0.89	0.0487536	0.89	0.154156	0.89	0.230325	0.89	0.640174	0.89	0.624962	0.89	0.000123551	0.89	0.000159327	0.89	0.0076091	0.89	0.00718623	0.89	0.00848285	0.89	0.0052372	0.89	0.0110298	0.89	0.0224362	0.89	0.00500448	0.89	0.0119659
0.895	0.161286	0.895	0.263117	0.895	0.0155477	0.895	0.109541	0.895	0.192792	0.895	0.417088	0.895	0.534536	0.895	0.0119594	0.895	0.0246693	0.895	0.0505037	0.895	0.15814	0.895	0.235665	0.895	0.654013	0.895	0.636129	0.895	0.000127414	0.895	0.000168819	0.895	0.00776712	0.895	0.00743503	0.895	0.00876718	0.895	0.00553326	0.895	0.0115883	0.895	0.0229316	0.895	0.00535381	0.895	0.0126336
0.9	0.159057	0.9	0.257489	0.9	0.0170099	0.9	0.111547	0.9	0.194677	0.9	0.425894	0.9	0.538501	0.9	0.0121413	0.9	0.0253274	0.9	0.0522538	0.9	0.162085	0.9	0.241005	0.9	0.667404	0.9	0.647125	0.9	0.000131787	0.9	0.000181389	0.9	0.00792515	0.9	0.00768383	0.9	0.0090767	0.9	0.00582932	0.9	0.0121467	0.9	0.0234313	0.9	0.00570314	0.9	0.0133013
0.905	0.156827	0.905	0.251717	0.905	0.0187568	0.905	0.113557	0.905	0.196639	0.905	0.434569	0.905	0.54229	0.905	0.0123232	0.905	0.0259855	0.905	0.0539551	0.905	0.165967	0.905	0.246346	0.905	0.680634	0.905	0.658093	0.905	0.000136547	0.905	0.000195257	0.905	0.00809095	0.905	0.00793263	0.905	0.0094166	0.905	0.00622811	0.905	0.0127051	0.905	0.023931	0.905	0.00605247	0.905	0.0139691
0.91	0.154598	0.91	0.245864	0.91	0.0205038	0.91	0.115568	0.91	0.198931	0.91	0.443184	0.91	0.54603	0.91	0.0125051	0.91	0.0266437	0.91	0.0556316	0.91	0.169783	0.91	0.251687	0.91	0.693213	0.91	0.668956	0.91	0.000141308	0.91	0.000209126	0.91	0.00825995	0.91	0.00818143	0.91	0.0097565	0.91	0.00663232	0.91	0.0132636	0.91	0.0244507	0.91	0.0064623	0.91	0.0146377
0.915	0.152368	0.915	0.239966	0.915	0.0222507	0.915	0.117671	0.915	0.201354	0.915	0.451532	0.915	0.549651	0.915	0.0126871	0.915	0.0273018	0.915	0.0573081	0.915	0.173561	0.915	0.257029	0.915	0.705647	0.915	0.67979	0.915	0.000146068	0.915	0.000222994	0.915	0.00842894	0.915	0.00843023	0.915	0.0100964	0.915	0.00703654	0.915	0.0139072	0.915	0.0249788	0.915	0.00690705	0.915	0.0154183
0.92	0.149751	0.92	0.234092	0.92	0.0239977	0.92	0.119886	0.92	0.204046	0.92	0.459814	0.92	0.553196	0.92	0.012869	0.92	0.0279599	0.92	0.0589596	0.92	0.177249	0.92	0.262355	0.92	0.717393	0.92	0.690573	0.92	0.000150828	0.92	0.000236863	0.92	0.00859793	0.92	0.00869896	0.92	0.0104363	0.92	0.00744075	0.92	0.0146044	0.92	0.0255069	0.92	0.0073518	0.92	0.0161989
0.925	0.145405	0.925	0.228225	0.925	0.0257446	0.925	0.122102	0.925	0.206963	0.925	0.467701	0.925	0.556665	0.925	0.0130577	0.925	0.0286656	0.925	0.0605099	0.925	0.180913	0.925	0.267637	0.925	0.728867	0.925	0.701331	0.925	0.000155589	0.925	0.000250731	0.925	0.00877703	0.925	0.00899566	0.925	0.0107762	0.925	0.00784497	0.925	0.0153016	0.925	0.0260582	0.925	0.00779655	0.925	0.0169795
0.93	0.141059	0.93	0.222544	0.93	0.0274916	0.93	0.124317	0.93	0.210068	0.93	0.475446	0.93	0.560026	0.93	0.0132487	0.93	0.0293749	0.93	0.0620602	0.93	0.184492	0.93	0.27292	0.93	0.739751	0.93	0.71207	0.93	0.000160349	0.93	0.000266722	0.93	0.00895795	0.93	0.00929235	0.93	0.011141	0.93	0.00824918	0.93	0.0159988	0.93	0.0266242	0.93	0.00825339	0.93	0.0177602
0.935	0.136712	0.935	0.21692	0.935	0.0292902	0.935	0.126814	0.935	0.213487	0.935	0.482791	0.935	0.563345	0.935	0.0134397	0.935	0.0300842	0.935	0.0636104	0.935	0.18804	0.935	0.278203	0.935	0.750162	0.935	0.72279	0.935	0.000165579	0.935	0.00028659	0.935	0.00913887	0.935	0.00958905	0.935	0.0115456	0.935	0.0087419	0.935	0.016696	0.935	0.0271901	0.935	0.00881195	0.935	0.0185929
0.94	0.132366	0.94	0.211588	0.94	0.0311634	0.94	0.129324	0.94	0.217004	0.94	0.48984	0.94	0.566507	0.94	0.0136306	0.94	0.0307936	0.94	0.0650375	0.94	0.191533	0.94	0.283393	0.94	0.760115	0.94	0.733506	0.94	0.000171404	0.94	0.000306459	0.94	0.0093198	0.94	0.00988574	0.94	0.0119502	0.94	0.00928016	0.94	0.0173932	0.94	0.0277818	0.94	0.0093705	0.94	0.0194908
0.945	0.12802	0.945	0.206409	0.945	0.0330365	0.945	0.131835	0.945	0.22091	0.945	0.49653	0.945	0.569627	0.945	0.0138216	0.945	0.0315029	0.945	0.0664197	0.945	0.194985	0.945	0.288555	0.945	0.769372	0.945	0.744201	0.945	0.000177229	0.945	0.000326328	0.945	0.00951346	0.945	0.0101824	0.945	0.0123548	0.945	0.00981843	0.945	0.0181776	0.945	0.0283975	0.945	0.00992906	0.945	0.0203887
0.95	0.123673	0.95	0.201555	0.95	0.0349096	0.95	0.134507	0.95	0.224896	0.95	0.502732	0.95	0.572569	0.95	0.0140126	0.95	0.0322122	0.95	0.0678019	0.95	0.198407	0.95	0.293717	0.95	0.778331	0.95	0.754889	0.95	0.000183054	0.95	0.000346196	0.95	0.00970733	0.95	0.0104791	0.95	0.0127593	0.95	0.0103567	0.95	0.0190337	0.95	0.0290131	0.95	0.0104876	0.95	0.0212867
0.955	0.119327	0.955	0.196988	0.955	0.0367827	0.955	0.137374	0.955	0.229175	0.955	0.508664	0.955	0.575416	0.955	0.0142036	0.955	0.0329297	0.955	0.0691324	0.955	0.201785	0.955	0.298831	0.955	0.786357	0.955	0.765546	0.955	0.000188879	0.955	0.000366065	0.955	0.00990119	0.955	0.0108189	0.955	0.0131639	0.955	0.010895	0.955	0.0198897	0.955	0.0296558	0.955	0.0111236	0.955	0.0221846
0.96	0.114638	0.96	0.192715	0.96	0.0386558	0.96	0.140241	0.96	0.233592	0.96	0.513887	0.96	0.578087	0.96	0.0143945	0.96	0.0336803	0.96	0.070321	0.96	0.205152	0.96	0.303811	0.96	0.794178	0.96	0.776173	0.96	0.000194704	0.96	0.000385965	0.96	0.0100968	0.96	0.0111699	0.96	0.0135923	0.96	0.0114332	0.96	0.0207457	0.96	0.0303354	0.96	0.011816	0.96	0.0231881
0.965	0.109885	0.965	0.188871	0.965	0.0405289	0.965	0.143107	0.965	0.238197	0.965	0.518945	0.965	0.580558	0.965	0.0145905	0.965	0.034431	0.965	0.0715096	0.965	0.208487	0.965	0.30879	0.965	0.801007	0.965	0.786754	0.965	0.000200529	0.965	0.000413876	0.965	0.0103047	0.965	0.0115209	0.965	0.014072	0.965	0.0120312	0.965	0.0216018	0.965	0.0310149	0.965	0.0125084	0.965	0.024206
0.97	0.105132	0.97	0.185244	0.97	0.042224	0.97	0.146332	0.97	0.242979	0.97	0.523112	0.97	0.582874	0.97	0.0147889	0.97	0.0351816	0.97	0.0726982	0.97	0.211819	0.97	0.313769	0.97	0.807523	0.97	0.797253	0.97	0.000206748	0.97	0.000441786	0.97	0.0105127	0.97	0.0118719	0.97	0.0145517	0.97	0.0127306	0.97	0.0224578	0.97	0.031721	0.97	0.0132008	0.97	0.0252239
0.975	0.100378	0.975	0.182167	0.975	0.0435991	0.975	0.149573	0.975	0.247859	0.975	0.527062	0.975	0.584833	0.975	0.0149873	0.975	0.0359323	0.975	0.0737275	0.975	0.215142	0.975	0.318566	0.975	0.813235	0.975	0.8077	0.975	0.000213824	0.975	0.000469696	0.975	0.0107207	0.975	0.0122229	0.975	0.0150314	0.975	0.0134299	0.975	0.0234006	0.975	0.032481	0.975	0.013901	0.975	0.0262418
0.98	0.0956255	0.98	0.179203	0.98	0.0449742	0.98	0.152814	0.98	0.252924	0.98	0.530256	0.98	0.586688	0.98	0.0151858	0.98	0.0366829	0.98	0.0747172	0.98	0.21847	0.98	0.323302	0.98	0.81841	0.98	0.817975	0.98	0.0002209	0.98	0.000497606	0.98	0.0109326	0.98	0.0125739	0.98	0.015511	0.98	0.0141293	0.98	0.0244357	0.98	0.0332411	0.98	0.0147488	0.98	0.0272981
0.985	0.0908725	0.985	0.176857	0.985	0.0463493	0.985	0.156212	0.985	0.25803	0.985	0.533035	0.985	0.587969	0.985	0.0153842	0.985	0.0374335	0.985	0.075707	0.985	0.221802	0.985	0.328039	0.985	0.822986	0.985	0.828204	0.985	0.000227976	0.985	0.000525517	0.985	0.0111559	0.985	0.0129353	0.985	0.0159907	0.985	0.0148287	0.985	0.0254707	0.985	0.0340246	0.985	0.0155966	0.985	0.0284374
0.99	0.0861194	0.99	0.174605	0.99	0.0477244	0.99	0.159797	0.99	0.263268	0.99	0.535226	0.99	0.589101	0.99	0.0155826	0.99	0.0381981	0.99	0.0766356	0.99	0.225157	0.99	0.332702	0.99	0.826803	0.99	0.838134	0.99	0.000235053	0.99	0.000553427	0.99	0.0113792	0.99	0.0133472	0.99	0.016492	0.99	0.015528	0.99	0.0265057	0.99	0.0348841	0.99	0.0164444	0.99	0.0295767
0.995	0.0819092	0.995	0.172791	0.995	0.0490994	0.995	0.163381	0.995	0.268525	0.995	0.536802	0.995	0.589662	0.995	0.0157811	0.995	0.0389786	0.995	0.0774431	0.995	0.22852	0.995	0.33714	0.995	0.830238	0.995	0.847971	0.995	0.000242129	0.995	0.00058824	0.995	0.0116025	0.995	0.0137592	0.995	0.0170586	0.995	0.0162426	0.995	0.0275407	0.995	0.0357436	0.995	0.0172922	0.995	0.030716
1	0.0782302	1	0.171116	1	0.0504745	1	0.166966	1	0.273828	1	0.537979	1	0.589876	1	0.0159795	1	0.039759	1	0.0782506	1	0.23193	1	0.341578	1	0.8327	1	0.857489	1	0.000249205	1	0.0006267	1	0.0118325	1	0.0141711	1	0.0176252	1	0.0171296	1	0.0285757	1	0.0366201	1	0.0182331	1	0.0318553
1.005	0.0745512	1.005	0.1697	1.005	0.05161	1.005	0.170804	1.005	0.279119	1.005	0.538355	1.005	0.58959	1.005	0.0161812	1.005	0.0405395	1.005	0.0790581	1.005	0.235357	1.005	0.346016	1.005	0.834945	1.005	0.86678	1.005	0.000256556	1.005	0.000665161	1.005	0.0120725	1.005	0.0145831	1.005	0.0181918	1.005	0.0180166	1.005	0.0296944	1.005	0.0376	1.005	0.019259	1.005	0.0330869
1.01	0.0708723	1.01	0.168403	1.01	0.0521988	1.01	0.174652	1.01	0.2844	1.01	0.538528	1.01	0.588699	1.01	0.0163853	1.01	0.04132	1.01	0.0797396	1.01	0.238831	1.01	0.350193	1.01	0.836133	1.01	0.875772	1.01	0.000265091	1.01	0.000703622	1.01	0.0123125	1.01	0.014995	1.01	0.0187584	1.01	0.0189036	1.01	0.0309286	1.01	0.0385798	1.01	0.0202849	1.01	0.0343489
1.015	0.0671933	1.015	0.167215	1.015	0.0527876	1.015	0.178501	1.015	0.289595	1.015	0.537736	1.015	0.587439	1.015	0.0165894	1.015	0.0421005	1.015	0.0804024	1.015	0.242344	1.015	0.354281	1.015	0.837058	1.015	0.884353	1.015	0.000273626	1.015	0.000742082	1.015	0.0125525	1.015	0.0154069	1.015	0.019325	1.015	0.0197906	1.015	0.0321628	1.015	0.0395663	1.015	0.0213109	1.015	0.035611
1.02	0.0635143	1.02	0.166054	1.02	0.0533764	1.02	0.182414	1.02	0.29476	1.02	0.536765	1.02	0.585274	1.02	0.0167935	1.02	0.0428809	1.02	0.0810652	1.02	0.245895	1.02	0.358369	1.02	0.837168	1.02	0.8927	1.02	0.000282161	1.02	0.000780543	1.02	0.0128022	1.02	0.0158559	1.02	0.0199096	1.02	0.0206776	1.02	0.033397	1.02	0.0406891	1.02	0.0223368	1.02	0.0368731
1.025	0.0598354	1.025	0.164904	1.025	0.0539652	1.025	0.186404	1.025	0.299715	1.025	0.535035	1.025	0.582875	1.025	0.0169975	1.025	0.0436741	1.025	0.0816916	1.025	0.249509	1.025	0.362362	1.025	0.836827	1.025	0.900404	1.025	0.000290696	1.025	0.000823124	1.025	0.0130603	1.025	0.0163355	1.025	0.0205762	1.025	0.0215646	1.025	0.0346311	1.025	0.0418119	1.025	0.0235635	1.025	0.0381587
1.03	0.056466	1.03	0.163619	1.03	0.0545539	1.03	0.190394	1.03	0.304603	1.03	0.532978	1.03	0.579351	1.03	0.0172016	1.03	0.0444718	1.03	0.0822646	1.03	0.253144	1.03	0.366055	1.03	0.835907	1.03	0.907947	1.03	0.000299231	1.03	0.000875114	1.03	0.0133185	1.03	0.0168151	1.03	0.0212428	1.03	0.0226192	1.03	0.0358653	1.03	0.0429347	1.03	0.0247913	1.03	0.039546
1.035	0.0546479	1.035	0.162302	1.035	0.0551427	1.035	0.194384	1.035	0.309225	1.035	0.530378	1.035	0.57551	1.035	0.0174057	1.035	0.0452695	1.035	0.0828376	1.035	0.256867	1.035	0.369747	1.035	0.834377	1.035	0.914655	1.035	0.000307766	1.035	0.000927104	1.035	0.0135766	1.035	0.0172948	1.035	0.0219094	1.035	0.023718	1.035	0.0371777	1.035	0.0442164	1.035	0.026019	1.035	0.0409334
1.04	0.0528298	1.04	0.160656	1.04	0.0556732	1.04	0.19836	1.04	0.313671	1.04	0.527323	1.04	0.57075	1.04	0.0176098	1.04	0.0460672	1.04	0.0834106	1.04	0.26061	1.04	0.373439	1.04	0.832488	1.04	0.921116	1.04	0.000316406	1.04	0.000979094	1.04	0.013848	1.04	0.0177744	1.04	0.0225761	1.04	0.0248167	1.04	0.0386317	1.04	0.045506	1.04	0.0272468	1.04	0.0423208
1.045	0.0510116	1.045	0.158911	1.045	0.0560307	1.045	0.202336	1.045	0.317856	1.045	0.52392	1.045	0.565401	1.045	0.0178157	1.045	0.0468649	1.045	0.0839618	1.045	0.264419	1.045	0.376812	1.045	0.829864	1.045	0.926847	1.045	0.000326632	1.045	0.00103108	1.045	0.0141257	1.045	0.018254	1.045	0.0232427	1.045	0.0259155	1.045	0.0400857	1.045	0.0467956	1.045	0.0285801	1.045	0.0437081
1.05	0.0491935	1.05	0.156773	1.05	0.0563882	1.05	0.206312	1.05	0.3217	1.05	0.519966	1.05	0.559381	1.05	0.0180234	1.05	0.0476626	1.05	0.0845115	1.05	0.268265	1.05	0.38007	1.05	0.827068	1.05	0.932088	1.05	0.000336859	1.05	0.00108307	1.05	0.0144035	1.05	0.0187336	1.05	0.0239221	1.05	0.0270143	1.05	0.0415397	1.05	0.0482493	1.05	0.0300339	1.05	0.045177
1.055	0.0473754	1.055	0.154411	1.055	0.0567457	1.055	0.210201	1.055	0.325336	1.055	0.515837	1.055	0.552518	1.055	0.0182312	1.055	0.0484604	1.055	0.0850612	1.055	0.272152	1.055	0.383328	1.055	0.823477	1.055	0.936752	1.055	0.000347086	1.055	0.00113506	1.055	0.0146813	1.055	0.0192819	1.055	0.0247031	1.055	0.0281131	1.055	0.0429937	1.055	0.0497302	1.055	0.0314876	1.055	0.0466949
1.06	0.0455573	1.06	0.151669	1.06	0.0571032	1.06	0.213989	1.06	0.328416	1.06	0.511089	1.06	0.545257	1.06	0.018439	1.06	0.0492621	1.06	0.0856336	1.06	0.276087	1.06	0.386479	1.06	0.819738	1.06	0.940659	1.06	0.000357312	1.06	0.00120327	1.06	0.0149763	1.06	0.0198358	1.06	0.025484	1.06	0.029328	1.06	0.0444477	1.06	0.0512111	1.06	0.0329414	1.06	0.0482129
1.065	0.0437392	1.065	0.148567	1.065	0.0574607	1.065	0.217778	1.065	0.331345	1.065	0.506227	1.065	0.536945	1.065	0.0186467	1.065	0.0500639	1.065	0.086231	1.065	0.28004	1.065	0.389272	1.065	0.815435	1.065	0.944183	1.065	0.000367539	1.065	0.00127223	1.065	0.0152753	1.065	0.0203897	1.065	0.026265	1.065	0.0306584	1.065	0.0459721	1.065	0.0528569	1.065	0.0343951	1.065	0.0497308
1.07	0.0432637	1.07	0.14516	1.07	0.0578182	1.07	0.221567	1.07	0.333554	1.07	0.500875	1.07	0.528393	1.07	0.0188545	1.07	0.0508657	1.07	0.0868285	1.07	0.284039	1.07	0.392065	1.07	0.810888	1.07	0.946672	1.07	0.000377765	1.07	0.0013412	1.07	0.0155743	1.07	0.0209436	1.07	0.0270459	1.07	0.0319888	1.07	0.0476678	1.07	0.0545537	1.07	0.0360841	1.07	0.0512572
1.075	0.0430683	1.075	0.141275	1.075	0.0583729	1.075	0.225004	1.075	0.33552	1.075	0.495353	1.075	0.518872	1.075	0.0190623	1.075	0.0516675	1.075	0.0874268	1.075	0.288046	1.075	0.394858	1.075	0.805978	1.075	0.948914	1.075	0.000387992	1.075	0.00141017	1.075	0.0158733	1.075	0.0214974	1.075	0.0278269	1.075	0.0333192	1.075	0.0493635	1.075	0.0562505	1.075	0.0377883	1.075	0.0529154
1.08	0.0428729	1.08	0.137195	1.08	0.0597188	1.08	0.228428	1.08	0.336867	1.08	0.489498	1.08	0.509058	1.08	0.01927	1.08	0.0524692	1.08	0.0881397	1.08	0.292074	1.08	0.397296	1.08	0.800773	1.08	0.950025	1.08	0.000400032	1.08	0.00147914	1.08	0.016194	1.08	0.0220513	1.08	0.0286135	1.08	0.0346496	1.08	0.0510592	1.08	0.0581078	1.08	0.0394924	1.08	0.0545737
1.085	0.0426775	1.085	0.132564	1.085	0.0610647	1.085	0.231852	1.085	0.33774	1.085	0.483413	1.085	0.498598	1.085	0.0194784	1.085	0.053271	1.085	0.0888526	1.085	0.296102	1.085	0.399602	1.085	0.795366	1.085	0.950792	1.085	0.000412197	1.085	0.00154811	1.085	0.0165158	1.085	0.0226295	1.085	0.0295239	1.085	0.03598	1.085	0.0527549	1.085	0.0600444	1.085	0.0411965	1.085	0.0562319
1.09	0.0424821	1.09	0.127831	1.09	0.0624106	1.09	0.235029	1.09	0.338142	1.09	0.477123	1.09	0.487737	1.09	0.0196878	1.09	0.0540703	1.09	0.0895655	1.09	0.300131	1.09	0.401907	1.09	0.78966	1.09	0.950673	1.09	0.000424361	1.09	0.00162969	1.09	0.0168377	1.09	0.023264	1.09	0.0304344	1.09	0.0373625	1.09	0.0544506	1.09	0.061981	1.09	0.0430136	1.09	0.0578902
1.095	0.0422867	1.095	0.122591	1.095	0.0637565	1.095	0.237923	1.095	0.337817	1.095	0.47056	1.095	0.47651	1.095	0.0198971	1.095	0.0548628	1.095	0.0903722	1.095	0.304142	1.095	0.4041	1.095	0.783872	1.095	0.949964	1.095	0.000436526	1.095	0.00171952	1.095	0.0171616	1.095	0.0238985	1.095	0.0313448	1.095	0.0389383	1.095	0.0562065	1.095	0.0640684	1.095	0.0449921	1.095	0.0596257
1.1	0.0420913	1.1	0.117262	1.1	0.0651025	1.1	0.240818	1.1	0.337211	1.1	0.463891	1.1	0.464864	1.1	0.0201065	1.1	0.0556554	1.1	0.0912582	1.1	0.308143	1.1	0.405904	1.1	0.777826	1.1	0.948629	1.1	0.00044869	1.1	0.00180934	1.1	0.0175079	1.1	0.024533	1.1	0.0322552	1.1	0.0405142	1.1	0.058168	1.1	0.0662672	1.1	0.0469706	1.1	0.0614398
1.105	0.0422149	1.105	0.111618	1.105	0.0664484	1.105	0.243712	1.105	0.335618	1.105	0.456922	1.105	0.453066	1.105	0.0203158	1.105	0.056448	1.105	0.0921443	1.105	0.312093	1.105	0.407707	1.105	0.771748	1.105	0.94648	1.105	0.000460855	1.105	0.00189916	1.105	0.0178543	1.105	0.0251675	1.105	0.0331656	1.105	0.0420901	1.105	0.0601296	1.105	0.068466	1.105	0.048949	1.105	0.0632539
1.11	0.0426725	1.11	0.105877	1.11	0.0680817	1.11	0.245955	1.11	0.333791	1.11	0.449894	1.11	0.440926	1.11	0.0205252	1.11	0.0572406	1.11	0.0930467	1.11	0.316023	1.11	0.409511	1.11	0.765547	1.11	0.943967	1.11	0.000473019	1.11	0.00198898	1.11	0.0182006	1.11	0.025802	1.11	0.0340761	1.11	0.043666	1.11	0.0620911	1.11	0.0708005	1.11	0.0509275	1.11	0.065068
1.115	0.0431302	1.115	0.099985	1.115	0.0713851	1.115	0.248176	1.115	0.331072	1.115	0.442607	1.115	0.428743	1.115	0.0207346	1.115	0.0580331	1.115	0.0941481	1.115	0.31988	1.115	0.410949	1.115	0.759333	1.115	0.940447	1.115	0.000486972	1.115	0.0020788	1.115	0.0185527	1.115	0.0264366	1.115	0.0351279	1.115	0.0452419	1.115	0.0640526	1.115	0.0732816	1.115	0.0531687	1.115	0.0668821
1.12	0.0435878	1.12	0.0940465	1.12	0.0746885	1.12	0.250398	1.12	0.327953	1.12	0.435243	1.12	0.416433	1.12	0.0209439	1.12	0.0588257	1.12	0.0952495	1.12	0.32369	1.12	0.412245	1.12	0.753094	1.12	0.936704	1.12	0.000501346	1.12	0.00217501	1.12	0.0189251	1.12	0.0271296	1.12	0.0361833	1.12	0.0468178	1.12	0.0660141	1.12	0.0757628	1.12	0.0554445	1.12	0.0688622
1.125	0.0440454	1.125	0.088072	1.125	0.0779919	1.125	0.252253	1.125	0.324183	1.125	0.427698	1.125	0.404144	1.125	0.0211531	1.125	0.0596062	1.125	0.096351	1.125	0.32743	1.125	0.41354	1.125	0.746894	1.125	0.932021	1.125	0.000515719	1.125	0.00228985	1.125	0.0192976	1.125	0.0278505	1.125	0.0372387	1.125	0.0486264	1.125	0.0680231	1.125	0.0783596	1.125	0.0577202	1.125	0.0708546
1.13	0.0445031	1.13	0.0821591	1.13	0.0812953	1.13	0.253693	1.13	0.319808	1.13	0.420039	1.13	0.391889	1.13	0.0213618	1.13	0.0603766	1.13	0.0975988	1.13	0.331075	1.13	0.414728	1.13	0.740723	1.13	0.927042	1.13	0.000530092	1.13	0.0024047	1.13	0.01967	1.13	0.0285714	1.13	0.0382941	1.13	0.0504547	1.13	0.0702778	1.13	0.0811402	1.13	0.0599959	1.13	0.0728469
1.135	0.0449607	1.135	0.0762686	1.135	0.0845987	1.135	0.255134	1.135	0.31503	1.135	0.412261	1.135	0.379775	1.135	0.0215706	1.135	0.0611469	1.135	0.0989399	1.135	0.334668	1.135	0.415518	1.135	0.734674	1.135	0.921399	1.135	0.000544466	1.135	0.00251954	1.135	0.0200524	1.135	0.0292923	1.135	0.0393495	1.135	0.052283	1.135	0.0725324	1.135	0.0839208	1.135	0.0623851	1.135	0.0748392
1.14	0.0453746	1.14	0.0705933	1.14	0.0879021	1.14	0.256574	1.14	0.309483	1.14	0.404338	1.14	0.367761	1.14	0.0217794	1.14	0.0619172	1.14	0.100281	1.14	0.33811	1.14	0.416309	1.14	0.728666	1.14	0.915315	1.14	0.000558839	1.14	0.00263438	1.14	0.0204525	1.14	0.0300132	1.14	0.0404049	1.14	0.0541112	1.14	0.0747871	1.14	0.0867925	1.14	0.0649794	1.14	0.076908
1.145	0.0455399	1.145	0.0649685	1.145	0.0913736	1.145	0.257189	1.145	0.303735	1.145	0.396347	1.145	0.356064	1.145	0.0219881	1.145	0.0626875	1.145	0.101658	1.145	0.341507	1.145	0.4171	1.145	0.722889	1.145	0.908812	1.145	0.000573213	1.145	0.00274923	1.145	0.0208527	1.145	0.030734	1.145	0.0416056	1.145	0.0559395	1.145	0.0770418	1.145	0.0898856	1.145	0.0675737	1.145	0.0791084
1.15	0.0457052	1.15	0.0596874	1.15	0.0964615	1.15	0.25778	1.15	0.297182	1.15	0.388184	1.15	0.344453	1.15	0.0221969	1.15	0.0634578	1.15	0.103245	1.15	0.344733	1.15	0.41754	1.15	0.71717	1.15	0.901768	1.15	0.000589291	1.15	0.00286407	1.15	0.0212528	1.15	0.03146	1.15	0.0428212	1.15	0.0577678	1.15	0.0792964	1.15	0.0929786	1.15	0.0701679	1.15	0.0813088
1.155	0.0458705	1.155	0.0545237	1.155	0.101549	1.155	0.258371	1.155	0.290443	1.155	0.379985	1.155	0.333365	1.155	0.0224057	1.155	0.0642281	1.155	0.104832	1.155	0.347882	1.155	0.417837	1.155	0.711722	1.155	0.894511	1.155	0.00060616	1.155	0.00300553	1.155	0.0216675	1.155	0.0322722	1.155	0.0440367	1.155	0.0597555	1.155	0.0815827	1.155	0.096135	1.155	0.0727622	1.155	0.0835091
1.16	0.0460358	1.16	0.049721	1.16	0.106637	1.16	0.258548	1.16	0.283174	1.16	0.371617	1.16	0.322409	1.16	0.0226145	1.16	0.0649703	1.16	0.106419	1.16	0.350896	1.16	0.418135	1.16	0.706396	1.16	0.886657	1.16	0.000623028	1.16	0.00314976	1.16	0.0220968	1.16	0.0330844	1.16	0.0452523	1.16	0.0618358	1.16	0.0841617	1.16	0.0995491	1.16	0.0756361	1.16	0.0857095
1.165	0.046201	1.165	0.0451495	1.165	0.111725	1.165	0.258264	1.165	0.27563	1.165	0.363207	1.165	0.311935	1.165	0.0228226	1.165	0.0657058	1.165	0.108167	1.165	0.353772	1.165	0.418334	1.165	0.701316	1.165	0.878684	1.165	0.000639897	1.165	0.003294	1.165	0.0225262	1.165	0.0338966	1.165	0.0464679	1.165	0.0639161	1.165	0.0867407	1.165	0.102963	1.165	0.0785679	1.165	0.0881068
1.17	0.0463663	1.17	0.0409029	1.17	0.116813	1.17	0.25798	1.17	0.267787	1.17	0.354677	1.17	0.301744	1.17	0.0230285	1.17	0.0664413	1.17	0.109991	1.17	0.356559	1.17	0.418157	1.17	0.696449	1.17	0.870239	1.17	0.000656765	1.17	0.00343823	1.17	0.0229556	1.17	0.0347088	1.17	0.0476834	1.17	0.0659965	1.17	0.0893197	1.17	0.10641	1.17	0.0814998	1.17	0.0905521
1.175	0.0465316	1.175	0.0370105	1.175	0.121901	1.175	0.257696	1.175	0.259652	1.175	0.346084	1.175	0.291932	1.175	0.0232345	1.175	0.0671768	1.175	0.111814	1.175	0.359146	1.175	0.417979	1.175	0.691775	1.175	0.861646	1.175	0.000673634	1.175	0.00358247	1.175	0.0234044	1.175	0.0355211	1.175	0.0490452	1.175	0.0680768	1.175	0.0918987	1.175	0.110149	1.175	0.0844316	1.175	0.0929974
1.18	0.0460601	1.18	0.033368	1.18	0.127007	1.18	0.256576	1.18	0.251391	1.18	0.337414	1.18	0.282549	1.18	0.0234404	1.18	0.0679123	1.18	0.113684	1.18	0.361677	1.18	0.417802	1.18	0.687405	1.18	0.852758	1.18	0.000690502	1.18	0.0037267	1.18	0.0238644	1.18	0.0363333	1.18	0.050435	1.18	0.0701571	1.18	0.0944776	1.18	0.113887	1.18	0.0874697	1.18	0.0954427
1.185	0.0454398	1.185	0.0301986	1.185	0.132528	1.185	0.255436	1.185	0.242896	1.185	0.328673	1.185	0.273409	1.185	0.0236464	1.185	0.0686478	1.185	0.115725	1.185	0.36399	1.185	0.41731	1.185	0.683155	1.185	0.843679	1.185	0.000708928	1.185	0.00388969	1.185	0.0243244	1.185	0.0371867	1.185	0.0518248	1.185	0.0723214	1.185	0.0970684	1.185	0.117628	1.185	0.0907549	1.185	0.097957
1.19	0.0448195	1.19	0.0271812	1.19	0.138048	1.19	0.254295	1.19	0.234368	1.19	0.319892	1.19	0.264819	1.19	0.0238523	1.19	0.0693798	1.19	0.117765	1.19	0.366224	1.19	0.416685	1.19	0.679292	1.19	0.834437	1.19	0.000728593	1.19	0.00406767	1.19	0.0247845	1.19	0.0380941	1.19	0.0532146	1.19	0.0746467	1.19	0.100006	1.19	0.121687	1.19	0.09404	1.19	0.10069
1.195	0.0441992	1.195	0.0247402	1.195	0.143569	1.195	0.252772	1.195	0.225761	1.195	0.311047	1.195	0.256363	1.195	0.0240583	1.195	0.0700686	1.195	0.119805	1.195	0.368298	1.195	0.41606	1.195	0.675509	1.195	0.824987	1.195	0.000748258	1.195	0.00424565	1.195	0.0252692	1.195	0.0390016	1.195	0.0546044	1.195	0.0769719	1.195	0.102944	1.195	0.125747	1.195	0.0973252	1.195	0.103423
1.2	0.0435788	1.2	0.0224029	1.2	0.149089	1.2	0.250831	1.2	0.21718	1.2	0.302189	1.2	0.248464	1.2	0.0242642	1.2	0.0707575	1.2	0.121989	1.2	0.37024	1.2	0.415353	1.2	0.672094	1.2	0.815467	1.2	0.000767922	1.2	0.00442363	1.2	0.0257612	1.2	0.039909	1.2	0.0559942	1.2	0.0792971	1.2	0.105882	1.2	0.129807	1.2	0.10061	1.2	0.106156
1.205	0.0429585	1.205	0.0206054	1.205	0.15461	1.205	0.248891	1.205	0.208641	1.205	0.2933	1.205	0.240706	1.205	0.0244695	1.205	0.0714463	1.205	0.124221	1.205	0.372082	1.205	0.414314	1.205	0.668791	1.205	0.805742	1.205	0.000787587	1.205	0.0046016	1.205	0.0262532	1.205	0.0408165	1.205	0.0575276	1.205	0.0816224	1.205	0.10882	1.205	0.134152	1.205	0.104178	1.205	0.108889
1.21	0.0423382	1.21	0.0189582	1.21	0.160131	1.21	0.24695	1.21	0.200228	1.21	0.284415	1.21	0.233327	1.21	0.0246704	1.21	0.0721352	1.21	0.126452	1.21	0.373743	1.21	0.413275	1.21	0.665753	1.21	0.79598	1.21	0.000807251	1.21	0.00477958	1.21	0.0267452	1.21	0.0417239	1.21	0.0591038	1.21	0.0839476	1.21	0.111758	1.21	0.138525	1.21	0.107828	1.21	0.111848
1.215	0.0413578	1.215	0.0177202	1.215	0.165651	1.215	0.244314	1.215	0.191906	1.215	0.275544	1.215	0.226158	1.215	0.0248713	1.215	0.072824	1.215	0.128731	1.215	0.375352	1.215	0.412236	1.215	0.662876	1.215	0.786076	1.215	0.000826916	1.215	0.00496537	1.215	0.0272673	1.215	0.0426314	1.215	0.0606799	1.215	0.0862853	1.215	0.114696	1.215	0.142897	1.215	0.111479	1.215	0.114915
1.22	0.0399738	1.22	0.0167058	1.22	0.16992	1.22	0.241663	1.22	0.183859	1.22	0.266706	1.22	0.219213	1.22	0.0250721	1.22	0.0735129	1.22	0.13113	1.22	0.376759	1.22	0.410937	1.22	0.660168	1.22	0.776124	1.22	0.00084792	1.22	0.00518122	1.22	0.0277924	1.22	0.0436179	1.22	0.0622561	1.22	0.0888429	1.22	0.118016	1.22	0.147514	1.22	0.115129	1.22	0.117982
1.225	0.0385899	1.225	0.0159771	1.225	0.174175	1.225	0.239012	1.225	0.175891	1.225	0.257914	1.225	0.212506	1.225	0.025273	1.225	0.0741819	1.225	0.133528	1.225	0.37811	1.225	0.409524	1.225	0.657644	1.225	0.766086	1.225	0.000870693	1.225	0.00539707	1.225	0.0283175	1.225	0.0446231	1.225	0.0638323	1.225	0.0914005	1.225	0.121349	1.225	0.152184	1.225	0.118871	1.225	0.121049
1.23	0.037206	1.23	0.0155228	1.23	0.17843	1.23	0.236075	1.23	0.168369	1.23	0.249209	1.23	0.205904	1.23	0.0254739	1.23	0.0748132	1.23	0.135926	1.23	0.379322	1.23	0.408111	1.23	0.655206	1.23	0.755984	1.23	0.000893467	1.23	0.00561292	1.23	0.0288443	1.23	0.0456283	1.23	0.0654084	1.23	0.0939581	1.23	0.124682	1.23	0.156854	1.23	0.122894	1.23	0.124159
1.235	0.035822	1.235	0.0152444	1.235	0.182685	1.235	0.232829	1.235	0.160975	1.235	0.240559	1.235	0.199537	1.235	0.0256748	1.235	0.0754444	1.235	0.138445	1.235	0.380438	1.235	0.406635	1.235	0.652942	1.235	0.745835	1.235	0.000916241	1.235	0.00582877	1.235	0.0294034	1.235	0.0466335	1.235	0.0671219	1.235	0.0965157	1.235	0.128015	1.235	0.161725	1.235	0.126917	1.235	0.127607
1.24	0.0344381	1.24	0.0152669	1.24	0.18694	1.24	0.229582	1.24	0.153991	1.24	0.232078	1.24	0.193216	1.24	0.0258757	1.24	0.0760757	1.24	0.140991	1.24	0.381468	1.24	0.404894	1.24	0.650712	1.24	0.735607	1.24	0.000939015	1.24	0.00604462	1.24	0.0299626	1.24	0.0476387	1.24	0.0688936	1.24	0.0990734	1.24	0.131348	1.24	0.166672	1.24	0.13094	1.24	0.131055
1.245	0.0330542	1.245	0.0153743	1.245	0.191195	1.245	0.226336	1.245	0.147281	1.245	0.22364	1.245	0.18706	1.245	0.0260762	1.245	0.076707	1.245	0.143536	1.245	0.382372	1.245	0.403152	1.245	0.648595	1.245	0.725357	1.245	0.000961788	1.245	0.00626047	1.245	0.0305217	1.245	0.0486439	1.245	0.0706653	1.245	0.101631	1.245	0.134681	1.245	0.171618	1.245	0.134963	1.245	0.134503
1.25	0.0316319	1.25	0.0157832	1.25	0.19545	1.25	0.222633	1.25	0.140895	1.25	0.215481	1.25	0.180948	1.25	0.0262698	1.25	0.0773383	1.25	0.146129	1.25	0.383236	1.25	0.40141	1.25	0.646488	1.25	0.715013	1.25	0.000984562	1.25	0.00651189	1.25	0.0310874	1.25	0.0496675	1.25	0.072437	1.25	0.104354	1.25	0.138402	1.25	0.176722	1.25	0.139254	1.25	0.137951
1.255	0.0299586	1.255	0.0162376	1.255	0.197475	1.255	0.218921	1.255	0.134935	1.255	0.207388	1.255	0.174924	1.255	0.0264633	1.255	0.0779696	1.255	0.14881	1.255	0.383952	1.255	0.399477	1.255	0.64441	1.255	0.704651	1.255	0.00100838	1.255	0.00676928	1.255	0.0316813	1.255	0.0507713	1.255	0.0742087	1.255	0.107127	1.255	0.142164	1.255	0.181918	1.255	0.143651	1.255	0.141632
1.26	0.0282854	1.26	0.0169083	1.26	0.199349	1.26	0.21521	1.26	0.129177	1.26	0.199582	1.26	0.168955	1.26	0.0266569	1.26	0.0785595	1.26	0.151491	1.26	0.384633	1.26	0.397456	1.26	0.64231	1.26	0.694211	1.26	0.00103458	1.26	0.00702666	1.26	0.0322752	1.26	0.0518751	1.26	0.0759804	1.26	0.109901	1.26	0.145926	1.26	0.187114	1.26	0.148048	1.26	0.145505
1.265	0.0266122	1.265	0.0176297	1.265	0.201222	1.265	0.21134	1.265	0.123989	1.265	0.191931	1.265	0.163031	1.265	0.0268505	1.265	0.0791236	1.265	0.154172	1.265	0.385211	1.265	0.395435	1.265	0.640185	1.265	0.683734	1.265	0.00106078	1.265	0.00728405	1.265	0.0328692	1.265	0.052979	1.265	0.0778794	1.265	0.112675	1.265	0.149688	1.265	0.192426	1.265	0.152445	1.265	0.149378
1.27	0.024939	1.27	0.0184742	1.27	0.203096	1.27	0.207301	1.27	0.118938	1.27	0.184542	1.27	0.157176	1.27	0.0270441	1.27	0.0796876	1.27	0.156971	1.27	0.385727	1.27	0.393373	1.27	0.637975	1.27	0.673201	1.27	0.00108698	1.27	0.00754143	1.27	0.0334745	1.27	0.0540828	1.27	0.0798519	1.27	0.115448	1.27	0.15345	1.27	0.197838	1.27	0.156913	1.27	0.153252
1.275	0.0232657	1.275	0.0193655	1.275	0.204969	1.275	0.203263	1.275	0.114431	1.275	0.177419	1.275	0.151344	1.275	0.0272377	1.275	0.0802516	1.275	0.159784	1.275	0.386179	1.275	0.391126	1.275	0.635719	1.275	0.662613	1.275	0.00111318	1.275	0.00779882	1.275	0.0341037	1.275	0.0551866	1.275	0.0818245	1.275	0.118222	1.275	0.157213	1.275	0.20325	1.275	0.16168	1.275	0.157125
1.28	0.0215925	1.28	0.0203114	1.28	0.206843	1.28	0.199224	1.28	0.110119	1.28	0.170504	1.28	0.145613	1.28	0.0274313	1.28	0.0808156	1.28	0.162598	1.28	0.386542	1.28	0.388878	1.28	0.633285	1.28	0.651988	1.28	0.00113939	1.28	0.00807873	1.28	0.0347329	1.28	0.0562904	1.28	0.083797	1.28	0.121089	1.28	0.161357	1.28	0.208742	1.28	0.166447	1.28	0.161451
1.285	0.0199193	1.285	0.0212764	1.285	0.208716	1.285	0.194997	1.285	0.10619	1.285	0.163985	1.285	0.13991	1.285	0.0276249	1.285	0.0813796	1.285	0.165468	1.285	0.386874	1.285	0.386631	1.285	0.630809	1.285	0.641296	1.285	0.00116559	1.285	0.00838056	1.285	0.035362	1.285	0.0574493	1.285	0.0857695	1.285	0.124061	1.285	0.165575	1.285	0.214333	1.285	0.171214	1.285	0.165786
1.29	0.0184829	1.29	0.0222526	1.29	0.208314	1.29	0.190767	1.29	0.102553	1.29	0.157593	1.29	0.134321	1.29	0.0278092	1.29	0.0819437	1.29	0.168417	1.29	0.387091	1.29	0.384267	1.29	0.628055	1.29	0.630586	1.29	0.00119246	1.29	0.00868239	1.29	0.0360076	1.29	0.0586507	1.29	0.0877421	1.29	0.127032	1.29	0.169793	1.29	0.219924	1.29	0.175981	1.29	0.17012
1.295	0.0171082	1.295	0.0231987	1.295	0.207611	1.295	0.186538	1.295	0.0991473	1.295	0.151734	1.295	0.128805	1.295	0.0279933	1.295	0.0824412	1.295	0.171365	1.295	0.387281	1.295	0.381847	1.295	0.625222	1.295	0.619803	1.295	0.0012224	1.295	0.00898422	1.295	0.0366722	1.295	0.0598521	1.295	0.0898286	1.295	0.130004	1.295	0.174011	1.295	0.225562	1.295	0.180985	1.295	0.174454
1.3	0.0157334	1.3	0.0241374	1.3	0.206909	1.3	0.182278	1.3	0.0960962	1.3	0.145987	1.3	0.123404	1.3	0.0281773	1.3	0.08293	1.3	0.174314	1.3	0.387377	1.3	0.379428	1.3	0.622116	1.3	0.60901	1.3	0.00125235	1.3	0.00928605	1.3	0.0373368	1.3	0.0610536	1.3	0.0920027	1.3	0.132975	1.3	0.178228	1.3	0.231291	1.3	0.186111	1.3	0.178993
1.305	0.0143586	1.305	0.024979	1.305	0.206207	1.305	0.177986	1.305	0.0931467	1.305	0.140745	1.305	0.118151	1.305	0.0283614	1.305	0.0834187	1.305	0.177397	1.305	0.387418	1.305	0.376988	1.305	0.618839	1.305	0.598173	1.305	0.0012823	1.305	0.00958788	1.305	0.0380014	1.305	0.062255	1.305	0.0941768	1.305	0.135946	1.305	0.182446	1.305	0.237019	1.305	0.191237	1.305	0.183813
1.31	0.0129838	1.31	0.0257957	1.31	0.205505	1.31	0.173694	1.31	0.0905768	1.31	0.135703	1.31	0.112997	1.31	0.0285455	1.31	0.0839074	1.31	0.180486	1.31	0.387393	1.31	0.37445	1.31	0.615324	1.31	0.587323	1.31	0.00131225	1.31	0.009897	1.31	0.0386872	1.31	0.0634564	1.31	0.0963508	1.31	0.138951	1.31	0.187026	1.31	0.242771	1.31	0.196363	1.31	0.188633
1.315	0.0116091	1.315	0.0264805	1.315	0.204802	1.315	0.169403	1.315	0.0880737	1.315	0.131061	1.315	0.108094	1.315	0.0287295	1.315	0.0843962	1.315	0.183576	1.315	0.387275	1.315	0.371913	1.315	0.611532	1.315	0.576455	1.315	0.0013422	1.315	0.0102452	1.315	0.0393871	1.315	0.0646579	1.315	0.0985249	1.315	0.142101	1.315	0.191712	1.315	0.248593	1.315	0.201535	1.315	0.193453
1.32	0.0102343	1.32	0.0271028	1.32	0.2041	1.32	0.165164	1.32	0.0858074	1.32	0.126734	1.32	0.103258	1.32	0.0289136	1.32	0.0848849	1.32	0.186735	1.32	0.387118	1.32	0.369375	1.32	0.607564	1.32	0.565585	1.32	0.00137215	1.32	0.0105934	1.32	0.0400871	1.32	0.0659482	1.32	0.100699	1.32	0.145251	1.32	0.196398	1.32	0.254414	1.32	0.207002	1.32	0.198274
1.325	0.00911773	1.325	0.0275891	1.325	0.201676	1.325	0.160925	1.325	0.0836393	1.325	0.12269	1.325	0.0987836	1.325	0.0290977	1.325	0.0853614	1.325	0.189966	1.325	0.386826	1.325	0.366794	1.325	0.603204	1.325	0.554715	1.325	0.00140231	1.325	0.0109416	1.325	0.040787	1.325	0.0672441	1.325	0.102971	1.325	0.148401	1.325	0.201083	1.325	0.260243	1.325	0.212469	1.325	0.203518
1.33	0.00831078	1.33	0.0279636	1.33	0.198902	1.33	0.156687	1.33	0.0815979	1.33	0.119066	1.33	0.0944075	1.33	0.0292714	1.33	0.0857689	1.33	0.193197	1.33	0.386497	1.33	0.364192	1.33	0.598749	1.33	0.543867	1.33	0.00143633	1.33	0.0112898	1.33	0.0415127	1.33	0.06854	1.33	0.105342	1.33	0.151551	1.33	0.205769	1.33	0.266112	1.33	0.217936	1.33	0.208833
1.335	0.00750382	1.335	0.0282193	1.335	0.196128	1.335	0.152522	1.335	0.0796564	1.335	0.115606	1.335	0.0903552	1.335	0.0294438	1.335	0.0861765	1.335	0.196432	1.335	0.386038	1.335	0.361589	1.335	0.59379	1.335	0.533027	1.335	0.00147034	1.335	0.011638	1.335	0.0422476	1.335	0.0698359	1.335	0.107713	1.335	0.154701	1.335	0.210454	1.335	0.271981	1.335	0.223403	1.335	0.214149
1.34	0.00669686	1.34	0.0283118	1.34	0.193354	1.34	0.148435	1.34	0.0777672	1.34	0.112653	1.34	0.0865071	1.34	0.0296162	1.34	0.0865841	1.34	0.199797	1.34	0.385505	1.34	0.358984	1.34	0.588732	1.34	0.522245	1.34	0.00150436	1.34	0.0119862	1.34	0.0429825	1.34	0.0711318	1.34	0.110084	1.34	0.157851	1.34	0.215465	1.34	0.27785	1.34	0.229062	1.34	0.219464
1.345	0.0058899	1.345	0.0283185	1.345	0.19058	1.345	0.144347	1.345	0.0759545	1.345	0.109803	1.345	0.0829149	1.345	0.0297886	1.345	0.0869917	1.345	0.203162	1.345	0.38487	1.345	0.356366	1.345	0.583256	1.345	0.511484	1.345	0.00153837	1.345	0.0123724	1.345	0.0437174	1.345	0.0724277	1.345	0.112455	1.345	0.161144	1.345	0.220608	1.345	0.28372	1.345	0.234844	1.345	0.224921
1.35	0.00508294	1.35	0.0281161	1.35	0.187806	1.35	0.14026	1.35	0.0741559	1.35	0.107419	1.35	0.0796381	1.35	0.029961	1.35	0.0873992	1.35	0.206528	1.35	0.384107	1.35	0.353748	1.35	0.577586	1.35	0.500794	1.35	0.00157239	1.35	0.0127677	1.35	0.0444822	1.35	0.0737519	1.35	0.114826	1.35	0.164454	1.35	0.225752	1.35	0.289589	1.35	0.240627	1.35	0.230723
1.355	0.00427599	1.355	0.0278697	1.355	0.185032	1.355	0.136399	1.355	0.0723872	1.355	0.105173	1.355	0.0765274	1.355	0.0301334	1.355	0.0878068	1.355	0.209955	1.355	0.383278	1.355	0.35113	1.355	0.5716	1.355	0.490158	1.355	0.0016064	1.355	0.013163	1.355	0.0452512	1.355	0.0751369	1.355	0.117277	1.355	0.167764	1.355	0.230895	1.355	0.295459	1.355	0.24641	1.355	0.236525
1.36	0.00352246	1.36	0.0273806	1.36	0.181311	1.36	0.13254	1.36	0.0706158	1.36	0.10326	1.36	0.0738357	1.36	0.0303057	1.36	0.088179	1.36	0.213431	1.36	0.382258	1.36	0.348532	1.36	0.565331	1.36	0.479589	1.36	0.00164042	1.36	0.0135583	1.36	0.0460203	1.36	0.0765219	1.36	0.119835	1.36	0.171074	1.36	0.236038	1.36	0.301287	1.36	0.252215	1.36	0.242327
1.365	0.00317708	1.365	0.0268538	1.365	0.17732	1.365	0.128681	1.365	0.0688384	1.365	0.101551	1.365	0.0712449	1.365	0.0304781	1.365	0.0885022	1.365	0.216907	1.365	0.381185	1.365	0.345943	1.365	0.558852	1.365	0.469114	1.365	0.00167849	1.365	0.0139536	1.365	0.0467898	1.365	0.0779068	1.365	0.122393	1.365	0.174384	1.365	0.241182	1.365	0.307113	1.365	0.258281	1.365	0.248129
1.37	0.00283169	1.37	0.026143	1.37	0.173329	1.37	0.124961	1.37	0.0670411	1.37	0.100056	1.37	0.0690838	1.37	0.0306395	1.37	0.0888255	1.37	0.220389	1.37	0.379914	1.37	0.343354	1.37	0.552013	1.37	0.458691	1.37	0.00171688	1.37	0.0143489	1.37	0.047592	1.37	0.0792918	1.37	0.124951	1.37	0.177693	1.37	0.246596	1.37	0.312939	1.37	0.264346	1.37	0.254265
1.375	0.0024863	1.375	0.0253687	1.375	0.169338	1.375	0.121385	1.375	0.0652264	1.375	0.0988043	1.375	0.0670468	1.375	0.0307982	1.375	0.0891487	1.375	0.223933	1.375	0.378549	1.375	0.340776	1.375	0.545065	1.375	0.44841	1.375	0.00175527	1.375	0.0147654	1.375	0.0483943	1.375	0.0806768	1.375	0.127509	1.375	0.181088	1.375	0.252158	1.375	0.31869	1.375	0.270412	1.375	0.260525
1.38	0.00214091	1.38	0.0244699	1.38	0.165347	1.38	0.117808	1.38	0.0633718	1.38	0.0976683	1.38	0.0653152	1.38	0.0309568	1.38	0.0894719	1.38	0.227477	1.38	0.377032	1.38	0.338256	1.38	0.537701	1.38	0.438164	1.38	0.00179366	1.38	0.015207	1.38	0.0491965	1.38	0.0820617	1.38	0.130066	1.38	0.184538	1.38	0.257721	1.38	0.324429	1.38	0.276478	1.38	0.266786
1.385	0.00179553	1.385	0.0234961	1.385	0.161356	1.385	0.114232	1.385	0.0615044	1.385	0.0967915	1.385	0.0637721	1.385	0.0311154	1.385	0.0897951	1.385	0.231021	1.385	0.375354	1.385	0.335735	1.385	0.53026	1.385	0.42809	1.385	0.00183206	1.385	0.0156487	1.385	0.0500035	1.385	0.0835032	1.385	0.132686	1.385	0.187988	1.385	0.263283	1.385	0.330169	1.385	0.282677	1.385	0.273046
1.39	0.00145014	1.39	0.0224499	1.39	0.157365	1.39	0.110968	1.39	0.0595833	1.39	0.095968	1.39	0.062417	1.39	0.0312741	1.39	0.0901184	1.39	0.234568	1.39	0.373577	1.39	0.333215	1.39	0.522486	1.39	0.418067	1.39	0.00187045	1.39	0.0160903	1.39	0.0508375	1.39	0.0849694	1.39	0.135414	1.39	0.191438	1.39	0.268846	1.39	0.335811	1.39	0.288986	1.39	0.279374
1.395	0.00110475	1.395	0.0213341	1.395	0.153204	1.395	0.107706	1.395	0.0576518	1.395	0.0953659	1.395	0.0612834	1.395	0.0314327	1.395	0.0903835	1.395	0.238116	1.395	0.371568	1.395	0.330759	1.395	0.514593	1.395	0.408188	1.395	0.00190884	1.395	0.0165319	1.395	0.0516715	1.395	0.0864356	1.395	0.138143	1.395	0.194888	1.395	0.274408	1.395	0.341426	1.395	0.295295	1.395	0.286047
1.4	0.000942882	1.4	0.0201855	1.4	0.148978	1.4	0.104444	1.4	0.0556834	1.4	0.0948088	1.4	0.0602393	1.4	0.0315913	1.4	0.0906223	1.4	0.241664	1.4	0.369494	1.4	0.328338	1.4	0.506475	1.4	0.398404	1.4	0.00195097	1.4	0.0169736	1.4	0.0525056	1.4	0.0879019	1.4	0.140871	1.4	0.198338	1.4	0.280172	1.4	0.347041	1.4	0.301604	1.4	0.29272
1.405	0.000833738	1.405	0.0189891	1.405	0.144752	1.405	0.101342	1.405	0.053704	1.405	0.0943828	1.405	0.0594139	1.405	0.0317499	1.405	0.0908611	1.405	0.245199	1.405	0.367171	1.405	0.325917	1.405	0.498199	1.405	0.388728	1.405	0.00199403	1.405	0.01742	1.405	0.0533482	1.405	0.0893681	1.405	0.1436	1.405	0.201825	1.405	0.286082	1.405	0.352546	1.405	0.307917	1.405	0.299392
1.41	0.000724593	1.41	0.0177839	1.41	0.140525	1.41	0.0984025	1.41	0.0517091	1.41	0.0940102	1.41	0.058628	1.41	0.0318974	1.41	0.0910999	1.41	0.248666	1.41	0.364754	1.41	0.323514	1.41	0.489788	1.41	0.379194	1.41	0.00203709	1.41	0.0179057	1.41	0.0542124	1.41	0.0908343	1.41	0.146328	1.41	0.205394	1.41	0.291991	1.41	0.358002	1.41	0.314423	1.41	0.306065
1.415	0.000615449	1.415	0.0165669	1.415	0.136299	1.415	0.0954631	1.415	0.0497144	1.415	0.0937036	1.415	0.0579793	1.415	0.0320403	1.415	0.0913387	1.415	0.252133	1.415	0.362153	1.415	0.321215	1.415	0.481201	1.415	0.369729	1.415	0.00208015	1.415	0.0183915	1.415	0.0550766	1.415	0.0923057	1.415	0.149101	1.415	0.208964	1.415	0.2979	1.415	0.363457	1.415	0.320928	1.415	0.312947
1.42	0.000506304	1.42	0.0153552	1.42	0.132073	1.42	0.0925237	1.42	0.04772	1.42	0.0934397	1.42	0.0573587	1.42	0.0321832	1.42	0.0915775	1.42	0.2556	1.42	0.359391	1.42	0.318916	1.42	0.472551	1.42	0.360456	1.42	0.00212322	1.42	0.0188772	1.42	0.0559407	1.42	0.0938429	1.42	0.151978	1.42	0.212533	1.42	0.30381	1.42	0.368802	1.42	0.327434	1.42	0.319969
1.425	0.00039716	1.425	0.0141658	1.425	0.127847	1.425	0.0898953	1.425	0.0457538	1.425	0.0932001	1.425	0.056791	1.425	0.0323261	1.425	0.0918163	1.425	0.258939	1.425	0.356514	1.425	0.316618	1.425	0.463729	1.425	0.351228	1.425	0.00216628	1.425	0.0193629	1.425	0.0568168	1.425	0.0953802	1.425	0.154856	1.425	0.216102	1.425	0.309719	1.425	0.374071	1.425	0.333939	1.425	0.326991
1.43	0.000288015	1.43	0.0129983	1.43	0.124074	1.43	0.0872672	1.43	0.0437975	1.43	0.0929772	1.43	0.0562283	1.43	0.032469	1.43	0.0919774	1.43	0.262222	1.43	0.353415	1.43	0.314407	1.43	0.454878	1.43	0.342208	1.43	0.00220934	1.43	0.0198487	1.43	0.0577092	1.43	0.0969175	1.43	0.157734	1.43	0.219671	1.43	0.315753	1.43	0.37934	1.43	0.340516	1.43	0.334013
1.435	0.000215412	1.435	0.0118695	1.435	0.12052	1.435	0.0846392	1.435	0.0419046	1.435	0.0927573	1.435	0.0556695	1.435	0.0326118	1.435	0.0921349	1.435	0.265505	1.435	0.350253	1.435	0.312244	1.435	0.445913	1.435	0.333257	1.435	0.00225574	1.435	0.0203344	1.435	0.0586015	1.435	0.0984548	1.435	0.160612	1.435	0.223243	1.435	0.321903	1.435	0.384505	1.435	0.347166	1.435	0.341045
1.44	0.000189724	1.44	0.0107866	1.44	0.116966	1.44	0.0821529	1.44	0.0400424	1.44	0.0925176	1.44	0.0550686	1.44	0.0327547	1.44	0.0922924	1.44	0.268718	1.44	0.346848	1.44	0.310081	1.44	0.436924	1.44	0.324474	1.44	0.00230374	1.44	0.0208506	1.44	0.0594939	1.44	0.0999921	1.44	0.163489	1.44	0.226907	1.44	0.328052	1.44	0.389566	1.44	0.353815	1.44	0.348342
1.445	0.000164035	1.445	0.00974405	1.445	0.113413	1.445	0.079808	1.445	0.0382538	1.445	0.0922662	1.445	0.0544551	1.445	0.0328976	1.445	0.0924499	1.445	0.271699	1.445	0.343369	1.445	0.307939	1.445	0.427881	1.445	0.315817	1.445	0.00235175	1.445	0.0213766	1.445	0.0604008	1.445	0.101529	1.445	0.166395	1.445	0.230571	1.445	0.334202	1.445	0.394626	1.445	0.360465	1.445	0.355639
1.45	0.000138346	1.45	0.00877423	1.45	0.109859	1.45	0.0774632	1.45	0.0365363	1.45	0.0919726	1.45	0.0537375	1.45	0.0330295	1.45	0.0926074	1.45	0.274681	1.45	0.339721	1.45	0.305917	1.45	0.418826	1.45	0.307288	1.45	0.00239976	1.45	0.0219026	1.45	0.0613192	1.45	0.103093	1.45	0.169395	1.45	0.234236	1.45	0.340352	1.45	0.399597	1.45	0.367115	1.45	0.362936
1.455	0.000112657	1.455	0.00783526	1.455	0.106305	1.455	0.0751189	1.455	0.034886	1.455	0.0916458	1.455	0.0529902	1.455	0.0331549	1.455	0.0927649	1.455	0.277662	1.455	0.335951	1.455	0.303896	1.455	0.409758	1.455	0.298949	1.455	0.00244776	1.455	0.0224285	1.455	0.0622375	1.455	0.104689	1.455	0.172395	1.455	0.2379	1.455	0.346501	1.455	0.404435	1.455	0.373848	1.455	0.370234
1.46	8.69684e-05	1.46	0.00699516	1.46	0.102752	1.46	0.0730176	1.46	0.033359	1.46	0.091271	1.46	0.0521268	1.46	0.0332802	1.46	0.0929056	1.46	0.280318	1.46	0.332078	1.46	0.301874	1.46	0.400705	1.46	0.290691	1.46	0.00249577	1.46	0.0229545	1.46	0.0631558	1.46	0.106285	1.46	0.175396	1.46	0.241564	1.46	0.352697	1.46	0.409273	1.46	0.380585	1.46	0.377623
1.465	6.12796e-05	1.465	0.00617449	1.465	0.0999405	1.465	0.0709164	1.465	0.0318767	1.465	0.0908353	1.465	0.0511964	1.465	0.0334055	1.465	0.092988	1.465	0.282874	1.465	0.328046	1.465	0.29994	1.465	0.39166	1.465	0.282699	1.465	0.00254378	1.465	0.0234805	1.465	0.0640906	1.465	0.10788	1.465	0.178396	1.465	0.245229	1.465	0.358949	1.465	0.414041	1.465	0.387321	1.465	0.385114
1.47	3.76834e-05	1.47	0.00546482	1.47	0.0975833	1.47	0.0688151	1.47	0.0305774	1.47	0.0903592	1.47	0.0501667	1.47	0.0335308	1.47	0.0930704	1.47	0.28543	1.47	0.323966	1.47	0.298055	1.47	0.382673	1.47	0.274771	1.47	0.00259462	1.47	0.0240207	1.47	0.0650324	1.47	0.109476	1.47	0.181396	1.47	0.248942	1.47	0.365201	1.47	0.41865	1.47	0.394058	1.47	0.392606
1.475	3.31526e-05	1.475	0.00477931	1.475	0.0952261	1.475	0.0668138	1.475	0.0293231	1.475	0.0897916	1.475	0.0490301	1.475	0.0336562	1.475	0.0931528	1.475	0.287822	1.475	0.31971	1.475	0.296171	1.475	0.373703	1.475	0.267125	1.475	0.00264782	1.475	0.0245815	1.475	0.0659743	1.475	0.111072	1.475	0.184411	1.475	0.252673	1.475	0.371453	1.475	0.423259	1.475	0.400806	1.475	0.400098
1.48	2.86218e-05	1.48	0.00418265	1.48	0.0928688	1.48	0.0649109	1.48	0.0282411	1.48	0.0892002	1.48	0.0478263	1.48	0.0337815	1.48	0.0932353	1.48	0.289829	1.48	0.315413	1.48	0.294302	1.48	0.364831	1.48	0.259588	1.48	0.00270101	1.48	0.0251423	1.48	0.0669161	1.48	0.112668	1.48	0.187502	1.48	0.256404	1.48	0.377705	1.48	0.427819	1.48	0.407569	1.48	0.40759
1.485	2.4091e-05	1.485	0.00362657	1.485	0.0905116	1.485	0.063008	1.485	0.0272445	1.485	0.0884873	1.485	0.0464844	1.485	0.0339068	1.485	0.0933177	1.485	0.291835	1.485	0.311003	1.485	0.292542	1.485	0.356	1.485	0.252287	1.485	0.00275421	1.485	0.0257031	1.485	0.0678755	1.485	0.1143	1.485	0.190594	1.485	0.260135	1.485	0.383956	1.485	0.4322	1.485	0.414332	1.485	0.415186
1.49	1.95602e-05	1.49	0.00313552	1.49	0.0881544	1.49	0.061106	1.49	0.0263793	1.49	0.0877503	1.49	0.0451079	1.49	0.0340218	1.49	0.0934001	1.49	0.293841	1.49	0.306528	1.49	0.290781	1.49	0.347272	1.49	0.245178	1.49	0.00280741	1.49	0.0262639	1.49	0.0688382	1.49	0.11594	1.49	0.193686	1.49	0.263866	1.49	0.390185	1.49	0.436581	1.49	0.421095	1.49	0.422792
1.495	1.50295e-05	1.495	0.0026973	1.495	0.0857972	1.495	0.0593568	1.495	0.0256472	1.495	0.0869095	1.495	0.0435887	1.495	0.0341279	1.495	0.0934498	1.495	0.295293	1.495	0.301989	1.495	0.289021	1.495	0.338628	1.495	0.238246	1.495	0.0028606	1.495	0.0268247	1.495	0.069801	1.495	0.117579	1.495	0.196778	1.495	0.267598	1.495	0.396377	1.495	0.440935	1.495	0.427858	1.495	0.430398
1.5	1.04987e-05	1.5	0.00230148	1.5	0.0840473	1.5	0.0576076	1.5	0.0249988	1.5	0.0860228	1.5	0.04204	1.5	0.034234	1.5	0.0934657	1.5	0.296634	1.5	0.297374	1.5	0.287326	1.5	0.330077	1.5	0.2316	1.5	0.0029138	1.5	0.0273872	1.5	0.0707637	1.5	0.119219	1.5	0.199869	1.5	0.271343	1.5	0.40257	1.5	0.445095	1.5	0.434588	1.5	0.438004
1.505	5.96792e-06	1.505	0.00196601	1.505	0.0827596	1.505	0.0558583	1.505	0.0245239	1.505	0.0850579	1.505	0.0404022	1.505	0.0343401	1.505	0.0934816	1.505	0.297974	1.505	0.292732	1.505	0.28567	1.505	0.321662	1.505	0.225059	1.505	0.00296927	1.505	0.0279761	1.505	0.0717441	1.505	0.120859	1.505	0.202966	1.505	0.275108	1.505	0.408762	1.505	0.449254	1.505	0.441316	1.505	0.445623
1.51	4.42422e-06	1.51	0.00165338	1.51	0.081472	1.51	0.0541674	1.51	0.0240938	1.51	0.0840264	1.51	0.0387271	1.51	0.0344462	1.51	0.0934976	1.51	0.299033	1.51	0.288015	1.51	0.284013	1.51	0.313317	1.51	0.218901	1.51	0.00302786	1.51	0.0285651	1.51	0.0727249	1.51	0.122498	1.51	0.206115	1.51	0.278872	1.51	0.414954	1.51	0.453408	1.51	0.448043	1.51	0.453268
1.515	3.82409e-06	1.515	0.00140399	1.515	0.0801843	1.515	0.0525332	1.515	0.023845	1.515	0.082943	1.515	0.0370083	1.515	0.0345523	1.515	0.0935135	1.515	0.299606	1.515	0.283285	1.515	0.282366	1.515	0.305169	1.515	0.212829	1.515	0.00308646	1.515	0.029154	1.515	0.0737057	1.515	0.124144	1.515	0.209263	1.515	0.282636	1.515	0.421146	1.515	0.457361	1.515	0.454771	1.515	0.460913
1.52	3.22396e-06	1.52	0.00116582	1.52	0.0788967	1.52	0.0508989	1.52	0.0236419	1.52	0.0817769	1.52	0.0352637	1.52	0.0346584	1.52	0.0935294	1.52	0.300179	1.52	0.278514	1.52	0.280788	1.52	0.297066	1.52	0.207118	1.52	0.00314505	1.52	0.0297429	1.52	0.0746883	1.52	0.12581	1.52	0.212412	1.52	0.2864	1.52	0.427264	1.52	0.461313	1.52	0.461461	1.52	0.468558
1.525	2.62383e-06	1.525	0.000982072	1.525	0.077609	1.525	0.0492654	1.525	0.023561	1.525	0.0805838	1.525	0.0335066	1.525	0.0347645	1.525	0.0935454	1.525	0.300752	1.525	0.273729	1.525	0.279209	1.525	0.289203	1.525	0.201553	1.525	0.00320365	1.525	0.0303319	1.525	0.0756842	1.525	0.127477	1.525	0.215561	1.525	0.290164	1.525	0.433223	1.525	0.465266	1.525	0.468091	1.525	0.476203
1.53	2.0237e-06	1.53	0.000809447	1.53	0.0763214	1.53	0.0477176	1.53	0.0235484	1.53	0.0792971	1.53	0.0317556	1.53	0.0348612	1.53	0.0935183	1.53	0.300562	1.53	0.268928	1.53	0.277631	1.53	0.281405	1.53	0.196265	1.53	0.00326224	1.53	0.0309208	1.53	0.0766802	1.53	0.129144	1.53	0.218709	1.53	0.293927	1.53	0.439182	1.53	0.469042	1.53	0.474722	1.53	0.483828
1.535	1.42357e-06	1.535	0.000672632	1.535	0.0752457	1.535	0.0461698	1.535	0.0236062	1.535	0.0779931	1.535	0.0300103	1.535	0.0349467	1.535	0.0934777	1.535	0.300289	1.535	0.264121	1.535	0.276081	1.535	0.273811	1.535	0.191206	1.535	0.00332084	1.535	0.0315242	1.535	0.0776762	1.535	0.130811	1.535	0.221858	1.535	0.297686	1.535	0.445141	1.535	0.472806	1.535	0.481352	1.535	0.491448
1.54	8.23436e-07	1.54	0.000550844	1.54	0.0743695	1.54	0.044622	1.54	0.0237392	1.54	0.0766147	1.54	0.0283125	1.54	0.0350321	1.54	0.0934372	1.54	0.300016	1.54	0.259312	1.54	0.27455	1.54	0.26634	1.54	0.186333	1.54	0.00338107	1.54	0.0321335	1.54	0.0786752	1.54	0.132478	1.54	0.225027	1.54	0.301445	1.54	0.4511	1.54	0.47657	1.54	0.487983	1.54	0.499067
1.545	4.50119e-07	1.545	0.000450905	1.545	0.0734934	1.545	0.0431103	1.545	0.0239026	1.545	0.0752121	1.545	0.0266439	1.545	0.0351175	1.545	0.0933966	1.545	0.299351	1.545	0.254512	1.545	0.273018	1.545	0.259031	1.545	0.181763	1.545	0.00344523	1.545	0.0327428	1.545	0.0796834	1.545	0.134145	1.545	0.228195	1.545	0.305203	1.545	0.457059	1.545	0.480195	1.545	0.49448	1.545	0.506686
1.55	3.88748e-07	1.55	0.000367327	1.55	0.0726172	1.55	0.0416332	1.55	0.0241317	1.55	0.0737603	1.55	0.0250417	1.55	0.035203	1.55	0.093356	1.55	0.29818	1.55	0.249719	1.55	0.271488	1.55	0.251907	1.55	0.177289	1.55	0.0035094	1.55	0.0333522	1.55	0.0806916	1.55	0.135818	1.55	0.231363	1.55	0.308962	1.55	0.462914	1.55	0.483793	1.55	0.500955	1.55	0.514289
1.555	3.27378e-07	1.555	0.000295693	1.555	0.0717411	1.555	0.040156	1.555	0.0243708	1.555	0.0722771	1.555	0.0235092	1.555	0.0352884	1.555	0.0933155	1.555	0.297009	1.555	0.244947	1.555	0.269969	1.555	0.244893	1.555	0.173174	1.555	0.00357356	1.555	0.0339615	1.555	0.0816997	1.555	0.137494	1.555	0.234532	1.555	0.312721	1.555	0.468469	1.555	0.487392	1.555	0.50743	1.555	0.521831
1.56	2.66008e-07	1.56	0.000239961	1.56	0.0708649	1.56	0.0386798	1.56	0.0246398	1.56	0.0707651	1.56	0.0220418	1.56	0.0353738	1.56	0.0932735	1.56	0.295838	1.56	0.240194	1.56	0.268451	1.56	0.23813	1.56	0.169129	1.56	0.00363772	1.56	0.0345708	1.56	0.0827114	1.56	0.13917	1.56	0.2377	1.56	0.316479	1.56	0.474024	1.56	0.490886	1.56	0.513904	1.56	0.529372
1.565	2.04637e-07	1.565	0.000189569	1.565	0.0699887	1.565	0.0372709	1.565	0.0249094	1.565	0.069219	1.565	0.0206973	1.565	0.0354592	1.565	0.0931866	1.565	0.293779	1.565	0.235465	1.565	0.266932	1.565	0.231425	1.565	0.165365	1.565	0.00370189	1.565	0.0351844	1.565	0.0837287	1.565	0.140846	1.565	0.240869	1.565	0.320197	1.565	0.479579	1.565	0.494345	1.565	0.520311	1.565	0.536914
1.57	1.43267e-07	1.57	0.000153513	1.57	0.0690168	1.57	0.035862	1.57	0.02518	1.57	0.0676594	1.57	0.0193986	1.57	0.0355367	1.57	0.0930996	1.57	0.291692	1.57	0.230773	1.57	0.2654	1.57	0.225029	1.57	0.16171	1.57	0.00376605	1.57	0.0358059	1.57	0.084746	1.57	0.142522	1.57	0.244019	1.57	0.323908	1.57	0.485134	1.57	0.497803	1.57	0.526576	1.57	0.544455
1.575	8.18967e-08	1.575	0.000119723	1.575	0.0679337	1.575	0.0344531	1.575	0.0254341	1.575	0.0660673	1.575	0.0182843	1.575	0.0356003	1.575	0.0930126	1.575	0.289606	1.575	0.226099	1.575	0.26386	1.575	0.218699	1.575	0.158239	1.575	0.00383117	1.575	0.0364273	1.575	0.0857633	1.575	0.144199	1.575	0.247169	1.575	0.327619	1.575	0.490689	1.575	0.501188	1.575	0.532842	1.575	0.551921
1.58	2.52753e-08	1.58	9.61365e-05	1.58	0.0668505	1.58	0.0330842	1.58	0.0256768	1.58	0.0644693	1.58	0.0172145	1.58	0.0356639	1.58	0.0929256	1.58	0.287066	1.58	0.221487	1.58	0.26232	1.58	0.21262	1.58	0.15491	1.58	0.00390102	1.58	0.0370487	1.58	0.0867838	1.58	0.145875	1.58	0.250318	1.58	0.33133	1.58	0.496137	1.58	0.504534	1.58	0.539108	1.58	0.559345
1.585	2.17924e-08	1.585	7.46027e-05	1.585	0.0657674	1.585	0.0317531	1.585	0.0258769	1.585	0.0628486	1.585	0.0163283	1.585	0.0357275	1.585	0.0928387	1.585	0.284082	1.585	0.216892	1.585	0.260774	1.585	0.20667	1.585	0.151684	1.585	0.00397087	1.585	0.0376701	1.585	0.0878072	1.585	0.147541	1.585	0.253468	1.585	0.335042	1.585	0.501134	1.585	0.50788	1.585	0.545373	1.585	0.566769
1.59	1.83094e-08	1.59	5.89052e-05	1.59	0.0646842	1.59	0.030422	1.59	0.0260651	1.59	0.0612231	1.59	0.0155253	1.59	0.0357911	1.59	0.0927517	1.59	0.281098	1.59	0.212363	1.59	0.259178	1.59	0.200912	1.59	0.148609	1.59	0.00404072	1.59	0.0382915	1.59	0.0888307	1.59	0.149208	1.59	0.256617	1.59	0.338753	1.59	0.506131	1.59	0.511178	1.59	0.551434	1.59	0.574194
1.595	1.48265e-08	1.595	4.55501e-05	1.595	0.0636011	1.595	0.0290923	1.595	0.0261856	1.595	0.0595861	1.595	0.0148684	1.595	0.0358547	1.595	0.0926535	1.595	0.278082	1.595	0.207867	1.595	0.257582	1.595	0.195345	1.595	0.145575	1.595	0.00411057	1.595	0.0389129	1.595	0.0898541	1.595	0.150874	1.595	0.259767	1.595	0.342412	1.595	0.511129	1.595	0.514437	1.595	0.557444	1.595	0.581606
1.6	1.13436e-08	1.6	3.52914e-05	1.6	0.0625179	1.6	0.0278578	1.6	0.026286	1.6	0.057945	1.6	0.0143461	1.6	0.0359183	1.6	0.0925289	1.6	0.274256	1.6	0.203423	1.6	0.255986	1.6	0.189909	1.6	0.142678	1.6	0.00418043	1.6	0.0395382	1.6	0.0908796	1.6	0.15254	1.6	0.262866	1.6	0.346033	1.6	0.516126	1.6	0.517697	1.6	0.563454	1.6	0.588884
1.605	7.86067e-09	1.605	2.72422e-05	1.605	0.0613244	1.605	0.0266232	1.605	0.0263268	1.605	0.0562996	1.605	0.0139236	1.605	0.0359819	1.605	0.0924044	1.605	0.27043	1.605	0.199039	1.605	0.254338	1.605	0.184727	1.605	0.1398	1.605	0.00425028	1.605	0.0401634	1.605	0.0919062	1.605	0.154207	1.605	0.265957	1.605	0.349654	1.605	0.521124	1.605	0.520929	1.605	0.569464	1.605	0.596162
1.61	4.37775e-09	1.61	2.06585e-05	1.61	0.0599721	1.61	0.0253886	1.61	0.0263292	1.61	0.0546529	1.61	0.0136834	1.61	0.0360392	1.61	0.0922798	1.61	0.266604	1.61	0.19469	1.61	0.252655	1.61	0.179615	1.61	0.136992	1.61	0.00432037	1.61	0.0407887	1.61	0.0929327	1.61	0.155873	1.61	0.269049	1.61	0.353276	1.61	0.526034	1.61	0.524128	1.61	0.575393	1.61	0.603441
1.615	8.94825e-10	1.615	1.59532e-05	1.615	0.0586198	1.615	0.0242166	1.615	0.0262884	1.615	0.0530055	1.615	0.013493	1.615	0.03608	1.615	0.0921552	1.615	0.262348	1.615	0.190429	1.615	0.250973	1.615	0.174817	1.615	0.1342	1.615	0.00439598	1.615	0.0414139	1.615	0.0939593	1.615	0.157529	1.615	0.272141	1.615	0.356897	1.615	0.530351	1.615	0.527327	1.615	0.58111	1.615	0.610719
1.62	-1.62597e-18	1.62	1.18035e-05	1.62	0.0572675	1.62	0.0231029	1.62	0.0261959	1.62	0.0513612	1.62	0.0135242	1.62	0.0361209	1.62	0.0920306	1.62	0.257772	1.62	0.186194	1.62	0.249279	1.62	0.17008	1.62	0.13143	1.62	0.00447158	1.62	0.0420392	1.62	0.0949861	1.62	0.159166	1.62	0.275233	1.62	0.360518	1.62	0.534668	1.62	0.530513	1.62	0.586826	1.62	0.617909
1.625	-1.83794e-18	1.625	9.14331e-06	1.625	0.0559151	1.625	0.0219893	1.625	0.0260802	1.625	0.0497178	1.625	0.0135989	1.625	0.0361618	1.625	0.0919061	1.625	0.253196	1.625	0.182055	1.625	0.247483	1.625	0.16561	1.625	0.128658	1.625	0.00454719	1.625	0.0426644	1.625	0.0960129	1.625	0.160803	1.625	0.278325	1.625	0.364102	1.625	0.538986	1.625	0.533674	1.625	0.592542	1.625	0.625017
1.63	-2.04991e-18	1.63	6.68793e-06	1.63	0.0545628	1.63	0.0208785	1.63	0.0259093	1.63	0.0480821	1.63	0.0138364	1.63	0.0362027	1.63	0.0917638	1.63	0.248553	1.63	0.177957	1.63	0.245687	1.63	0.161254	1.63	0.125885	1.63	0.0046228	1.63	0.0432872	1.63	0.0970398	1.63	0.162439	1.63	0.281339	1.63	0.367594	1.63	0.543303	1.63	0.536835	1.63	0.598258	1.63	0.632126
1.635	-2.26189e-18	1.635	5.12578e-06	1.635	0.0532105	1.635	0.0199118	1.635	0.0257277	1.635	0.0464494	1.635	0.0141504	1.635	0.0362436	1.635	0.091608	1.635	0.24335	1.635	0.173933	1.635	0.24389	1.635	0.1571	1.635	0.123082	1.635	0.00469841	1.635	0.0439087	1.635	0.0980666	1.635	0.164076	1.635	0.284334	1.635	0.371085	1.635	0.54762	1.635	0.53999	1.635	0.603734	1.635	0.639235
1.64	-2.47386e-18	1.64	3.74185e-06	1.64	0.0518981	1.64	0.0189452	1.64	0.0255117	1.64	0.0448259	1.64	0.0145703	1.64	0.0362845	1.64	0.0914522	1.64	0.238147	1.64	0.169983	1.64	0.242014	1.64	0.15312	1.64	0.12027	1.64	0.00477401	1.64	0.0445303	1.64	0.0990911	1.64	0.165713	1.64	0.28733	1.64	0.374577	1.64	0.551889	1.64	0.543132	1.64	0.609129	1.64	0.646343
1.645	-2.68583e-18	1.645	2.80872e-06	1.645	0.0506577	1.645	0.0179786	1.645	0.0252911	1.645	0.0432096	1.645	0.0150868	1.645	0.0363254	1.645	0.0912963	1.645	0.232944	1.645	0.166083	1.645	0.240083	1.645	0.149279	1.645	0.117396	1.645	0.00484962	1.645	0.0451518	1.645	0.100115	1.645	0.16735	1.645	0.290326	1.645	0.378069	1.645	0.555445	1.645	0.546273	1.645	0.614524	1.645	0.653265
1.65	-2.89781e-18	1.65	2.05058e-06	1.65	0.0494172	1.65	0.0171008	1.65	0.025062	1.65	0.0416023	1.65	0.0156599	1.65	0.0363618	1.65	0.0911405	1.65	0.227434	1.65	0.162291	1.65	0.238153	1.65	0.145667	1.65	0.114505	1.65	0.0049305	1.65	0.0457734	1.65	0.10114	1.65	0.168951	1.65	0.293322	1.65	0.38156	1.65	0.559001	1.65	0.549413	1.65	0.619918	1.65	0.660179
1.655	-2.87863e-18	1.655	1.503e-06	1.655	0.0481768	1.655	0.016305	1.655	0.0248427	1.655	0.040008	1.655	0.0163333	1.655	0.0363795	1.655	0.0909847	1.655	0.221754	1.655	0.158531	1.655	0.236208	1.655	0.142133	1.655	0.111554	1.655	0.00501187	1.655	0.0463949	1.655	0.102164	1.655	0.170539	1.655	0.296318	1.655	0.385052	1.655	0.562557	1.655	0.552549	1.655	0.625239	1.655	0.667093
1.66	-2.51863e-18	1.66	1.10022e-06	1.66	0.0469363	1.66	0.0155092	1.66	0.0246307	1.66	0.038421	1.66	0.0170298	1.66	0.0363971	1.66	0.0908289	1.66	0.216073	1.66	0.154898	1.66	0.234129	1.66	0.13888	1.66	0.108567	1.66	0.00509324	1.66	0.0470134	1.66	0.103183	1.66	0.172126	1.66	0.299214	1.66	0.388381	1.66	0.566113	1.66	0.555684	1.66	0.630294	1.66	0.674006
1.665	-2.15863e-18	1.665	7.84538e-07	1.665	0.0456959	1.665	0.0147176	1.665	0.0244577	1.665	0.0368547	1.665	0.0178029	1.665	0.0364148	1.665	0.0906496	1.665	0.210338	1.665	0.15131	1.665	0.232049	1.665	0.135685	1.665	0.105533	1.665	0.00517461	1.665	0.0476251	1.665	0.104202	1.665	0.173714	1.665	0.302077	1.665	0.39171	1.665	0.569669	1.665	0.55882	1.665	0.63535	1.665	0.68083
1.67	-1.79863e-18	1.67	5.77665e-07	1.67	0.0444554	1.67	0.014111	1.67	0.0242958	1.67	0.0352932	1.67	0.0185867	1.67	0.0364324	1.67	0.0904656	1.67	0.204346	1.67	0.147821	1.67	0.229969	1.67	0.132742	1.67	0.102451	1.67	0.00525598	1.67	0.0482368	1.67	0.105221	1.67	0.175301	1.67	0.30494	1.67	0.395038	1.67	0.573225	1.67	0.561957	1.67	0.640405	1.67	0.687516
1.675	-1.43863e-18	1.675	3.98861e-07	1.675	0.0433224	1.675	0.0135044	1.675	0.0242144	1.675	0.033761	1.675	0.0193999	1.675	0.0364501	1.675	0.0902817	1.675	0.198354	1.675	0.144416	1.675	0.227798	1.675	0.129891	1.675	0.0993399	1.675	0.00533735	1.675	0.0488486	1.675	0.106239	1.675	0.176889	1.675	0.307803	1.675	0.398367	1.675	0.575985	1.675	0.565095	1.675	0.64546	1.675	0.694202
1.68	-1.07863e-18	1.68	2.96617e-07	1.68	0.0424346	1.68	0.0128978	1.68	0.0241584	1.68	0.0322364	1.68	0.0202121	1.68	0.0364678	1.68	0.0900977	1.68	0.192362	1.68	0.141079	1.68	0.225563	1.68	0.127229	1.68	0.0961774	1.68	0.00541872	1.68	0.0494603	1.68	0.107251	1.68	0.17847	1.68	0.310665	1.68	0.401696	1.68	0.578745	1.68	0.568232	1.68	0.650277	1.68	0.700888
1.685	-7.18635e-19	1.685	2.00999e-07	1.685	0.0415468	1.685	0.0123959	1.685	0.0241877	1.685	0.0307397	1.685	0.0210233	1.685	0.0364854	1.685	0.0899138	1.685	0.186271	1.685	0.137866	1.685	0.223327	1.685	0.124707	1.685	0.0930032	1.685	0.00550459	1.685	0.050072	1.685	0.108262	1.685	0.17999	1.685	0.313528	1.685	0.405024	1.685	0.581505	1.685	0.571374	1.685	0.654985	1.685	0.707574
1.69	-3.94558e-19	1.69	1.30082e-07	1.69	0.040659	1.69	0.0119891	1.69	0.0242782	1.69	0.0292599	1.69	0.0218044	1.69	0.0365006	1.69	0.0897298	1.69	0.180141	1.69	0.134692	1.69	0.221079	1.69	0.122314	1.69	0.089792	1.69	0.00559167	1.69	0.0506837	1.69	0.109274	1.69	0.181509	1.69	0.316277	1.69	0.40822	1.69	0.584265	1.69	0.574516	1.69	0.659694	1.69	0.71403
1.695	-5.85751e-19	1.695	6.7348e-08	1.695	0.0397712	1.695	0.0115823	1.695	0.0244436	1.695	0.0278047	1.695	0.0225719	1.695	0.0364949	1.695	0.0895429	1.695	0.174011	1.695	0.131676	1.695	0.218689	1.695	0.120103	1.695	0.0865785	1.695	0.00567874	1.695	0.0512822	1.695	0.110282	1.695	0.183028	1.695	0.318973	1.695	0.411362	1.695	0.587025	1.695	0.577658	1.695	0.664402	1.695	0.72044
1.7	-7.76944e-19	1.7	2.3126e-08	1.7	0.0388834	1.7	0.0111806	1.7	0.0247129	1.7	0.0263784	1.7	0.0232647	1.7	0.0364891	1.7	0.0893304	1.7	0.167889	1.7	0.128707	1.7	0.216299	1.7	0.117964	1.7	0.0833584	1.7	0.00576582	1.7	0.0518801	1.7	0.111284	1.7	0.184547	1.7	0.321668	1.7	0.414503	1.7	0.589785	1.7	0.580801	1.7	0.669055	1.7	0.72685
1.705	-9.68136e-19	1.705	3.16886e-18	1.705	0.0379957	1.705	0.0109744	1.705	0.0250336	1.705	0.0249713	1.705	0.0239359	1.705	0.0364834	1.705	0.0891179	1.705	0.16179	1.705	0.12586	1.705	0.213909	1.705	0.116041	1.705	0.08015	1.705	0.00585289	1.705	0.052478	1.705	0.112286	1.705	0.186067	1.705	0.324363	1.705	0.417644	1.705	0.591812	1.705	0.583943	1.705	0.673418	1.705	0.73326
1.71	-1.15933e-18	1.71	7.82607e-18	1.71	0.0371468	1.71	0.0107683	1.71	0.0255025	1.71	0.0236076	1.71	0.0245016	1.71	0.0364777	1.71	0.0889054	1.71	0.155692	1.71	0.123103	1.71	0.211435	1.71	0.114162	1.71	0.0769557	1.71	0.00593997	1.71	0.0530759	1.71	0.113288	1.71	0.187586	1.71	0.327058	1.71	0.420785	1.71	0.593789	1.71	0.587086	1.71	0.67778	1.71	0.739578
1.715	-1.35052e-18	1.715	7.70656e-18	1.715	0.0364135	1.715	0.0105621	1.715	0.0260084	1.715	0.0222555	1.715	0.0250194	1.715	0.036472	1.715	0.0886929	1.715	0.149593	1.715	0.12043	1.715	0.208899	1.715	0.11248	1.715	0.0738032	1.715	0.00602704	1.715	0.0536738	1.715	0.114284	1.715	0.189065	1.715	0.329753	1.715	0.423927	1.715	0.595765	1.715	0.590221	1.715	0.682143	1.715	0.745644
1.72	-1.54171e-18	1.72	4.98752e-18	1.72	0.0356802	1.72	0.0104565	1.72	0.0266656	1.72	0.0209637	1.72	0.0254367	1.72	0.0364662	1.72	0.0884804	1.72	0.143641	1.72	0.11789	1.72	0.206363	1.72	0.110855	1.72	0.0706724	1.72	0.00611781	1.72	0.0542718	1.72	0.115274	1.72	0.190498	1.72	0.332327	1.72	0.426984	1.72	0.597741	1.72	0.593355	1.72	0.686506	1.72	0.75171
1.725	-1.73291e-18	1.725	3.78203e-18	1.725	0.0349468	1.725	0.0104412	1.725	0.0273765	1.725	0.0196848	1.725	0.0257625	1.725	0.0364605	1.725	0.0882679	1.725	0.137731	1.725	0.115394	1.725	0.203817	1.725	0.109369	1.725	0.0676295	1.725	0.00621047	1.725	0.0548604	1.725	0.116263	1.725	0.191932	1.725	0.334822	1.725	0.429923	1.725	0.599718	1.725	0.596489	1.725	0.690654	1.725	0.757776
1.73	-1.80425e-18	1.73	2.91306e-18	1.73	0.0342135	1.73	0.0104259	1.73	0.028197	1.73	0.018462	1.73	0.0260084	1.73	0.0364543	1.73	0.0880436	1.73	0.131821	1.73	0.113076	1.73	0.201151	1.73	0.107967	1.73	0.0646101	1.73	0.00630312	1.73	0.0554431	1.73	0.117253	1.73	0.193365	1.73	0.337318	1.73	0.432863	1.73	0.601694	1.73	0.599606	1.73	0.694679	1.73	0.763843
1.735	-1.83042e-18	1.735	2.51227e-18	1.735	0.0334802	1.735	0.0104154	1.735	0.0290985	1.735	0.017266	1.735	0.0261157	1.735	0.0364254	1.735	0.087799	1.735	0.126012	1.735	0.110801	1.735	0.198485	1.735	0.106654	1.735	0.0617199	1.735	0.00639577	1.735	0.0560258	1.735	0.118235	1.735	0.194798	1.735	0.339813	1.735	0.435803	1.735	0.603036	1.735	0.602716	1.735	0.698703	1.735	0.769605
1.74	-1.85658e-18	1.74	2.18906e-18	1.74	0.0327469	1.74	0.0105702	1.74	0.0300666	1.74	0.0161165	1.74	0.0261755	1.74	0.0363965	1.74	0.0875545	1.74	0.120425	1.74	0.108662	1.74	0.195819	1.74	0.105439	1.74	0.0588771	1.74	0.00648842	1.74	0.0566086	1.74	0.119211	1.74	0.196231	1.74	0.342309	1.74	0.438743	1.74	0.604284	1.74	0.605826	1.74	0.702728	1.74	0.775239
1.745	-1.88275e-18	1.745	2.24731e-18	1.745	0.031979	1.745	0.010725	1.745	0.031129	1.745	0.0150107	1.745	0.0260517	1.745	0.0363677	1.745	0.08731	1.745	0.114838	1.745	0.106608	1.745	0.193092	1.745	0.104272	1.745	0.05616	1.745	0.00658108	1.745	0.0571913	1.745	0.120187	1.745	0.197664	1.745	0.344804	1.745	0.441683	1.745	0.605532	1.745	0.60891	1.745	0.706717	1.745	0.780872
1.75	-1.90891e-18	1.75	3.37613e-18	1.75	0.0310722	1.75	0.0108798	1.75	0.0322198	1.75	0.0139394	1.75	0.0258877	1.75	0.0363388	1.75	0.0870655	1.75	0.109251	1.75	0.104647	1.75	0.190318	1.75	0.103207	1.75	0.0535397	1.75	0.00667373	1.75	0.057774	1.75	0.121163	1.75	0.199011	1.75	0.347176	1.75	0.444596	1.75	0.606779	1.75	0.611977	1.75	0.710414	1.75	0.786506
1.755	-1.93508e-18	1.755	6.68149e-18	1.755	0.0301655	1.755	0.0111083	1.755	0.0333992	1.755	0.0129293	1.755	0.0255662	1.755	0.0363099	1.755	0.0868209	1.755	0.10403	1.755	0.102811	1.755	0.187544	1.755	0.102163	1.755	0.0510248	1.755	0.00676927	1.755	0.0583532	1.755	0.122127	1.755	0.200342	1.755	0.349444	1.755	0.44733	1.755	0.608027	1.755	0.615044	1.755	0.714111	1.755	0.792065
1.76	-1.96124e-18	1.76	6.61229e-18	1.76	0.0292587	1.76	0.011402	1.76	0.0345902	1.76	0.0119396	1.76	0.0251771	1.76	0.036281	1.76	0.0865764	1.76	0.0988738	1.76	0.101023	1.76	0.184765	1.76	0.101201	1.76	0.0486642	1.76	0.0068673	1.76	0.0589223	1.76	0.123087	1.76	0.201673	1.76	0.351711	1.76	0.450064	1.76	0.609275	1.76	0.618077	1.76	0.717808	1.76	0.797157
1.765	-1.83041e-18	1.765	3.17163e-18	1.765	0.0283519	1.765	0.0116957	1.765	0.0358207	1.765	0.011029	1.765	0.0246773	1.765	0.0362521	1.765	0.0863078	1.765	0.0937179	1.765	0.0993988	1.765	0.181911	1.765	0.100254	1.765	0.0463747	1.765	0.00696533	1.765	0.0594914	1.765	0.124048	1.765	0.203004	1.765	0.353978	1.765	0.452798	1.765	0.610007	1.765	0.621078	1.765	0.721506	1.765	0.80225
1.77	-1.45118e-18	1.77	2.51001e-18	1.77	0.0274451	1.77	0.0119926	1.77	0.0370535	1.77	0.0101346	1.77	0.0240831	1.77	0.0362232	1.77	0.0860256	1.77	0.0887566	1.77	0.0978133	1.77	0.179056	1.77	0.0993503	1.77	0.0443002	1.77	0.00706337	1.77	0.0600605	1.77	0.125008	1.77	0.204335	1.77	0.356246	1.77	0.455532	1.77	0.610615	1.77	0.624079	1.77	0.725019	1.77	0.807343
1.775	-1.07194e-18	1.775	3.21247e-18	1.775	0.0265383	1.775	0.012385	1.775	0.0382893	1.775	0.00931347	1.775	0.0234235	1.775	0.0361733	1.775	0.0857434	1.775	0.0841089	1.775	0.0963568	1.775	0.176202	1.775	0.0984581	1.775	0.0422761	1.775	0.0071614	1.775	0.0606296	1.775	0.125953	1.775	0.205666	1.775	0.358513	1.775	0.458266	1.775	0.611223	1.775	0.627041	1.775	0.7284	1.775	0.812436
1.78	-6.92707e-19	1.78	2.47771e-18	1.78	0.0256007	1.78	0.0127773	1.78	0.0394977	1.78	0.00851985	1.78	0.0226552	1.78	0.0361218	1.78	0.0854612	1.78	0.0794612	1.78	0.0949681	1.78	0.173319	1.78	0.0975805	1.78	0.0404782	1.78	0.00725943	1.78	0.0611987	1.78	0.126897	1.78	0.206971	1.78	0.360661	1.78	0.461	1.78	0.611831	1.78	0.62995	1.78	0.73178	1.78	0.817147
1.785	-3.13472e-19	1.785	1.47722e-18	1.785	0.0244837	1.785	0.0131697	1.785	0.0406911	1.785	0.00778276	1.785	0.0218586	1.785	0.0360704	1.785	0.085179	1.785	0.0748136	1.785	0.0936645	1.785	0.170415	1.785	0.0967008	1.785	0.0387556	1.785	0.00735746	1.785	0.0617678	1.785	0.12784	1.785	0.208185	1.785	0.362675	1.785	0.463564	1.785	0.612439	1.785	0.632859	1.785	0.735161	1.785	0.821576
1.79	6.57625e-20	1.79	9.27234e-19	1.79	0.0233667	1.79	0.0135896	1.79	0.0418057	1.79	0.00708834	1.79	0.0209567	1.79	0.036019	1.79	0.0848968	1.79	0.0706745	1.79	0.0924581	1.79	0.167511	1.79	0.0958199	1.79	0.0372082	1.79	0.00745759	1.79	0.0623286	1.79	0.128783	1.79	0.2094	1.79	0.364689	1.79	0.466096	1.79	0.613047	1.79	0.635729	1.79	0.738525	1.79	0.826005
1.795	4.44997e-19	1.795	7.93622e-19	1.795	0.0222497	1.795	0.0140336	1.795	0.0428963	1.795	0.00643335	1.795	0.0200378	1.795	0.0359675	1.795	0.0846145	1.795	0.0665814	1.795	0.0912965	1.795	0.164606	1.795	0.0949123	1.795	0.0357838	1.795	0.00756072	1.795	0.0628887	1.795	0.129708	1.795	0.210615	1.795	0.366703	1.795	0.468627	1.795	0.613265	1.795	0.638517	1.795	0.741596	1.795	0.830435
1.8	8.39427e-19	1.8	2.52698e-18	1.8	0.0211327	1.8	0.0144775	1.8	0.0438617	1.8	0.00583451	1.8	0.0190602	1.8	0.0359161	1.8	0.0842922	1.8	0.0624882	1.8	0.0902544	1.8	0.161685	1.8	0.0939978	1.8	0.0344795	1.8	0.00766386	1.8	0.0634487	1.8	0.130633	1.8	0.211829	1.8	0.368717	1.8	0.471159	1.8	0.613345	1.8	0.641306	1.8	0.744667	1.8	0.834855
1.805	1.53322e-18	1.805	4.23927e-18	1.805	0.0200157	1.805	0.0149215	1.805	0.0447718	1.805	0.00525841	1.805	0.0180635	1.805	0.0358646	1.805	0.0839659	1.805	0.0586534	1.805	0.0892412	1.805	0.158764	1.805	0.0930264	1.805	0.033338	1.805	0.00776699	1.805	0.0640088	1.805	0.131557	1.805	0.213044	1.805	0.370731	1.805	0.473691	1.805	0.613426	1.805	0.64406	1.805	0.747738	1.805	0.838492
1.81	2.22701e-18	1.81	5.91292e-18	1.81	0.0188987	1.81	0.0153666	1.81	0.0455572	1.81	0.00474984	1.81	0.0170421	1.81	0.0358132	1.81	0.0836395	1.81	0.0551323	1.81	0.0883241	1.81	0.155843	1.81	0.0920371	1.81	0.0322625	1.81	0.00787013	1.81	0.0645688	1.81	0.132479	1.81	0.214258	1.81	0.372633	1.81	0.476222	1.81	0.613507	1.81	0.6467	1.81	0.750809	1.81	0.84213
1.815	2.9208e-18	1.815	4.79067e-18	1.815	0.0177862	1.815	0.0158116	1.815	0.0462287	1.815	0.00425513	1.815	0.016012	1.815	0.0357435	1.815	0.0833132	1.815	0.0516111	1.815	0.0874473	1.815	0.152931	1.815	0.0909841	1.815	0.0313776	1.815	0.00797326	1.815	0.0651288	1.815	0.133384	1.815	0.215397	1.815	0.374373	1.815	0.478647	1.815	0.613587	1.815	0.649341	1.815	0.753718	1.815	0.845767
1.82	3.6146e-18	1.82	1.12263e-18	1.82	0.0167168	1.82	0.0162567	1.82	0.0467977	1.82	0.00382328	1.82	0.0149772	1.82	0.0356704	1.82	0.0829868	1.82	0.04809	1.82	0.0866296	1.82	0.150027	1.82	0.0898891	1.82	0.0305322	1.82	0.0080764	1.82	0.0656878	1.82	0.134289	1.82	0.216483	1.82	0.376112	1.82	0.480983	1.82	0.613668	1.82	0.651956	1.82	0.756479	1.82	0.849404
1.825	4.30839e-18	1.825	3.87923e-18	1.825	0.0156475	1.825	0.0166755	1.825	0.0471839	1.825	0.00340984	1.825	0.0139551	1.825	0.0355974	1.825	0.0826605	1.825	0.0451258	1.825	0.0858654	1.825	0.147123	1.825	0.0887347	1.825	0.0298464	1.825	0.00818088	1.825	0.0662459	1.825	0.135194	1.825	0.21757	1.825	0.377851	1.825	0.48332	1.825	0.613475	1.825	0.654419	1.825	0.75924	1.825	0.852633
1.83	5.00218e-18	1.83	9.46936e-18	1.83	0.0145782	1.83	0.0170719	1.83	0.047508	1.83	0.00304183	1.83	0.0129377	1.83	0.0355244	1.83	0.0823253	1.83	0.0421695	1.83	0.0851304	1.83	0.144222	1.83	0.0875096	1.83	0.0292103	1.83	0.00828877	1.83	0.066804	1.83	0.136092	1.83	0.218657	1.83	0.379591	1.83	0.485656	1.83	0.613152	1.83	0.656882	1.83	0.762001	1.83	0.855356
1.835	5.69597e-18	1.835	9.51371e-18	1.835	0.0135088	1.835	0.0174682	1.835	0.0475767	1.835	0.00270158	1.835	0.0119564	1.835	0.0354514	1.835	0.081949	1.835	0.0392132	1.835	0.0844531	1.835	0.141368	1.835	0.0862386	1.835	0.0286763	1.835	0.00839665	1.835	0.0673621	1.835	0.136976	1.835	0.219743	1.835	0.38133	1.835	0.487993	1.835	0.612829	1.835	0.659336	1.835	0.764762	1.835	0.858079
1.84	5.68831e-18	1.84	8.55072e-18	1.84	0.0124395	1.84	0.0178608	1.84	0.0475856	1.84	0.00239132	1.84	0.0109916	1.84	0.0353784	1.84	0.0815728	1.84	0.036537	1.84	0.083789	1.84	0.138514	1.84	0.0848658	1.84	0.028206	1.84	0.00850454	1.84	0.0679202	1.84	0.13786	1.84	0.22083	1.84	0.382971	1.84	0.490329	1.84	0.612506	1.84	0.661595	1.84	0.767206	1.84	0.860802
1.845	5.39324e-18	1.845	3.78567e-18	1.845	0.0113702	1.845	0.0181638	1.845	0.0473718	1.845	0.0021157	1.845	0.0100688	1.845	0.0353053	1.845	0.0811965	1.845	0.034119	1.845	0.0831658	1.845	0.135659	1.845	0.0834676	1.845	0.0277914	1.845	0.00861242	1.845	0.0684783	1.845	0.138744	1.845	0.221917	1.845	0.384418	1.845	0.492617	1.845	0.612183	1.845	0.663853	1.845	0.769648	1.845	0.863526
1.85	5.09817e-18	1.85	0	1.85	0.0103131	1.85	0.0184668	1.85	0.0470473	1.85	0.00185693	1.85	0.00918202	1.85	0.0352323	1.85	0.0808202	1.85	0.0317009	1.85	0.082553	1.85	0.132849	1.85	0.0819375	1.85	0.0274405	1.85	0.00872031	1.85	0.069038	1.85	0.139618	1.85	0.22287	1.85	0.385866	1.85	0.494765	1.85	0.61186	1.85	0.666112	1.85	0.77209	1.85	0.86535
1.855	4.8031e-18	1.855	0	1.855	0.00954076	1.855	0.0187698	1.855	0.0465608	1.855	0.00163729	1.855	0.00833229	1.855	0.0351439	1.855	0.080444	1.855	0.0293101	1.855	0.081958	1.855	0.130075	1.855	0.0803818	1.855	0.0271122	1.855	0.00882819	1.855	0.0696033	1.855	0.140479	1.855	0.22382	1.855	0.387313	1.855	0.496913	1.855	0.611365	1.855	0.668151	1.855	0.774531	1.855	0.867055
1.86	4.50802e-18	1.86	1.92697e-18	1.86	0.00876841	1.86	0.0190036	1.86	0.0459105	1.86	0.001426	1.86	0.00754088	1.86	0.0350506	1.86	0.0800677	1.86	0.0273899	1.86	0.0813692	1.86	0.127301	1.86	0.0787174	1.86	0.0268343	1.86	0.00893676	1.86	0.0701686	1.86	0.141341	1.86	0.22477	1.86	0.38876	1.86	0.499061	1.86	0.610762	1.86	0.67018	1.86	0.776815	1.86	0.86876
1.865	4.21295e-18	1.865	7.05102e-18	1.865	0.00799606	1.865	0.0191784	1.865	0.0451624	1.865	0.00125175	1.865	0.00677393	1.865	0.0349573	1.865	0.0796676	1.865	0.0254696	1.865	0.0807843	1.865	0.124531	1.865	0.0770045	1.865	0.0265628	1.865	0.00904897	1.865	0.0707338	1.865	0.142203	1.865	0.22572	1.865	0.390207	1.865	0.501209	1.865	0.610159	1.865	0.672208	1.865	0.778917	1.865	0.870465
1.87	3.91788e-18	1.87	8.7708e-18	1.87	0.00722371	1.87	0.0193533	1.87	0.0442101	1.87	0.00108589	1.87	0.00608747	1.87	0.034864	1.87	0.0792377	1.87	0.0235494	1.87	0.0801927	1.87	0.121864	1.87	0.0752117	1.87	0.0263106	1.87	0.00916117	1.87	0.0712991	1.87	0.143051	1.87	0.22667	1.87	0.391572	1.87	0.503357	1.87	0.609555	1.87	0.67402	1.87	0.781019	1.87	0.871823
1.875	3.35709e-18	1.875	7.66666e-18	1.875	0.00645136	1.875	0.0195218	1.875	0.0432065	1.875	0.000945205	1.875	0.0054197	1.875	0.0347707	1.875	0.0788078	1.875	0.0218937	1.875	0.0795979	1.875	0.119198	1.875	0.0733507	1.875	0.0260567	1.875	0.00927337	1.875	0.0718644	1.875	0.143889	1.875	0.22762	1.875	0.392714	1.875	0.505505	1.875	0.608952	1.875	0.675795	1.875	0.783122	1.875	0.872437
1.88	2.34464e-18	1.88	6.19914e-18	1.88	0.00567901	1.88	0.0195468	1.88	0.0420035	1.88	0.000817038	1.88	0.00482934	1.88	0.0346773	1.88	0.0783779	1.88	0.0204224	1.88	0.0789806	1.88	0.116531	1.88	0.0714384	1.88	0.0257996	1.88	0.00938558	1.88	0.0724297	1.88	0.144727	1.88	0.22852	1.88	0.393855	1.88	0.507472	1.88	0.608348	1.88	0.67757	1.88	0.785224	1.88	0.873052
1.885	1.33218e-18	1.885	4.58827e-18	1.885	0.00490666	1.885	0.0195719	1.885	0.0407495	1.885	0.000704685	1.885	0.00426818	1.885	0.034584	1.885	0.077948	1.885	0.0189512	1.885	0.0783501	1.885	0.113934	1.885	0.0694453	1.885	0.0255266	1.885	0.00949778	1.885	0.0730099	1.885	0.145566	1.885	0.229327	1.885	0.394997	1.885	0.509433	1.885	0.607653	1.885	0.679137	1.885	0.786978	1.885	0.873667
1.89	3.19726e-19	1.89	2.26889e-18	1.89	0.00447561	1.89	0.019597	1.89	0.0393675	1.89	0.000607284	1.89	0.00376401	1.89	0.0344907	1.89	0.0775181	1.89	0.0175289	1.89	0.0776928	1.89	0.111397	1.89	0.0674272	1.89	0.0252411	1.89	0.00960998	1.89	0.0735924	1.89	0.146386	1.89	0.230134	1.89	0.396138	1.89	0.511394	1.89	0.606882	1.89	0.680639	1.89	0.78871	1.89	0.874281
1.895	-6.92729e-19	1.895	0	1.895	0.00404842	1.895	0.0195372	1.895	0.0379146	1.895	0.000518518	1.895	0.00330439	1.895	0.0343848	1.895	0.0770882	1.895	0.0164541	1.895	0.0770048	1.895	0.10886	1.895	0.0653243	1.895	0.0249196	1.895	0.00972231	1.895	0.074175	1.895	0.1472	1.895	0.230941	1.895	0.39728	1.895	0.513355	1.895	0.606111	1.895	0.68214	1.895	0.790442	1.895	0.87405
1.9	-1.70518e-18	1.9	0	1.9	0.00362124	1.9	0.0194062	1.9	0.0363923	1.9	0.000445766	1.9	0.0028812	1.9	0.0342728	1.9	0.0766196	1.9	0.0153793	1.9	0.0762936	1.9	0.106328	1.9	0.0632072	1.9	0.0245872	1.9	0.00983832	1.9	0.0747575	1.9	0.148014	1.9	0.231749	1.9	0.398358	1.9	0.515316	1.9	0.60534	1.9	0.683448	1.9	0.792174	1.9	0.873543
1.905	-2.71764e-18	1.905	1.30913e-18	1.905	0.00319406	1.905	0.0192752	1.905	0.0347981	1.905	0.000376675	1.905	0.00251433	1.905	0.0341608	1.905	0.0761354	1.905	0.0143045	1.905	0.0755294	1.905	0.103939	1.905	0.0610318	1.905	0.0241961	1.905	0.00995434	1.905	0.0753401	1.905	0.148828	1.905	0.232556	1.905	0.399185	1.905	0.517278	1.905	0.60457	1.905	0.68466	1.905	0.793737	1.905	0.873037
1.91	-3.66834e-18	1.91	7.03301e-18	1.91	0.00276688	1.91	0.0191375	1.91	0.0331765	1.91	0.000323075	1.91	0.00216508	1.91	0.0340488	1.91	0.0756512	1.91	0.0134557	1.91	0.074749	1.91	0.10155	1.91	0.0588404	1.91	0.0237912	1.91	0.0100704	1.91	0.0759226	1.91	0.149619	1.91	0.233363	1.91	0.400011	1.91	0.519106	1.91	0.603799	1.91	0.685872	1.91	0.795059	1.91	0.87253
1.915	-2.71669e-18	1.915	9.11803e-18	1.915	0.0023397	1.915	0.0188597	1.915	0.0315004	1.915	0.00027213	1.915	0.00187982	1.915	0.0339368	1.915	0.075167	1.915	0.0127245	1.915	0.0738976	1.915	0.0991609	1.915	0.0566184	1.915	0.0233299	1.915	0.0101864	1.915	0.0765191	1.915	0.150407	1.915	0.234064	1.915	0.400837	1.915	0.520873	1.915	0.602992	1.915	0.68691	1.915	0.796382	1.915	0.871814
1.92	-1.76504e-18	1.92	5.7275e-18	1.92	0.00191252	1.92	0.0185819	1.92	0.0298182	1.92	0.000231144	1.92	0.00160686	1.92	0.0338248	1.92	0.0746828	1.92	0.0119933	1.92	0.0730224	1.92	0.0968564	1.92	0.0543839	1.92	0.0228415	1.92	0.0103024	1.92	0.0771288	1.92	0.151195	1.92	0.234725	1.92	0.401663	1.92	0.52264	1.92	0.602148	1.92	0.687818	1.92	0.797704	1.92	0.870205
1.925	-8.13387e-19	1.925	4.34343e-18	1.925	0.0017131	1.925	0.0183041	1.925	0.0281212	1.925	0.000194178	1.925	0.00138047	1.925	0.0337128	1.925	0.0741986	1.925	0.0113183	1.925	0.0720896	1.925	0.0946275	1.925	0.0521387	1.925	0.0223091	1.925	0.0104184	1.925	0.0777384	1.925	0.151983	1.925	0.235387	1.925	0.402489	1.925	0.524407	1.925	0.601304	1.925	0.688726	1.925	0.799027	1.925	0.868597
1.93	1.38265e-19	1.93	4.47441e-18	1.93	0.00152922	1.93	0.0179587	1.93	0.0264315	1.93	0.000163176	1.93	0.00117326	1.93	0.0336008	1.93	0.0737144	1.93	0.0108797	1.93	0.0711114	1.93	0.0923986	1.93	0.049894	1.93	0.0217362	1.93	0.0105344	1.93	0.0783481	1.93	0.152744	1.93	0.236048	1.93	0.403273	1.93	0.526174	1.93	0.60046	1.93	0.689485	1.93	0.799948	1.93	0.866989
1.935	1.08992e-18	1.935	2.68407e-18	1.935	0.00134534	1.935	0.0175572	1.935	0.0247536	1.935	0.000136817	1.935	0.000995337	1.935	0.0334789	1.935	0.0731797	1.935	0.0104411	1.935	0.0700932	1.935	0.0901737	1.935	0.0476495	1.935	0.0211347	1.935	0.0106534	1.935	0.0789578	1.935	0.153506	1.935	0.236709	1.935	0.403778	1.935	0.527941	1.935	0.599616	1.935	0.69008	1.935	0.800817	1.935	0.865381
1.94	2.04157e-18	1.94	2.19735e-19	1.94	0.00116146	1.94	0.0171557	1.94	0.0231071	1.94	0.00011362	1.94	0.00084188	1.94	0.03335	1.94	0.0726441	1.94	0.0100025	1.94	0.0690085	1.94	0.0881123	1.94	0.0454271	1.94	0.0204835	1.94	0.0107726	1.94	0.0795675	1.94	0.154267	1.94	0.23737	1.94	0.404284	1.94	0.529625	1.94	0.598772	1.94	0.690676	1.94	0.801686	1.94	0.863127
1.945	2.99322e-18	1.945	1.1853e-18	1.945	0.000977581	1.945	0.0167498	1.945	0.0214811	1.945	9.51443e-05	1.945	0.000704249	1.945	0.0332211	1.945	0.0721084	1.945	0.00974191	1.945	0.0679031	1.945	0.0860508	1.945	0.0432119	1.945	0.0198192	1.945	0.0108919	1.945	0.080183	1.945	0.155024	1.945	0.238016	1.945	0.404789	1.945	0.531179	1.945	0.597926	1.945	0.691148	1.945	0.802555	1.945	0.86049
1.95	3.63075e-18	1.95	3.42501e-18	1.95	0.000793702	1.95	0.0162582	1.95	0.0199203	1.95	7.79456e-05	1.95	0.000593483	1.95	0.0330922	1.95	0.0715728	1.95	0.00954821	1.95	0.0667145	1.95	0.0839894	1.95	0.0410376	1.95	0.0191019	1.95	0.0110111	1.95	0.0808283	1.95	0.155757	1.95	0.238531	1.95	0.405294	1.95	0.532733	1.95	0.597078	1.95	0.691425	1.95	0.803247	1.95	0.857852
1.955	4.12879e-18	1.955	1.62593e-17	1.955	0.000609824	1.955	0.0157666	1.955	0.0183779	1.955	6.52829e-05	1.955	0.000489456	1.955	0.0329633	1.955	0.0710372	1.955	0.00935451	1.955	0.0655059	1.955	0.082016	1.955	0.0388838	1.955	0.0183762	1.955	0.0111304	1.955	0.0814736	1.955	0.156489	1.955	0.239046	1.955	0.405799	1.955	0.534287	1.955	0.59623	1.955	0.691701	1.955	0.803619	1.955	0.855215
1.96	4.62683e-18	1.96	2.23e-17	1.96	0.000533335	1.96	0.015275	1.96	0.0169319	1.96	5.33111e-05	1.96	0.000410863	1.96	0.0328344	1.96	0.0705015	1.96	0.00921315	1.96	0.0642381	1.96	0.080124	1.96	0.0367763	1.96	0.0176179	1.96	0.0112496	1.96	0.0821189	1.96	0.157222	1.96	0.23956	1.96	0.406283	1.96	0.535841	1.96	0.595383	1.96	0.691884	1.96	0.803991	1.96	0.85252
1.965	5.12487e-18	1.965	8.16438e-18	1.965	0.000471009	1.965	0.0147558	1.965	0.0155166	1.965	4.42144e-05	1.965	0.000337231	1.965	0.0327055	1.965	0.0699546	1.965	0.00921993	1.965	0.0629348	1.965	0.0782321	1.965	0.0347112	1.965	0.0168485	1.965	0.0113689	1.965	0.0827642	1.965	0.157947	1.965	0.240075	1.965	0.406466	1.965	0.537395	1.965	0.594535	1.965	0.691839	1.965	0.804363	1.965	0.848977
1.97	5.62292e-18	1.97	1.9749e-19	1.97	0.000408683	1.97	0.014214	1.97	0.0141871	1.97	3.6055e-05	1.97	0.000279194	1.97	0.0325766	1.97	0.0693738	1.97	0.0092267	1.97	0.0615953	1.97	0.0763427	1.97	0.0326884	1.97	0.0160632	1.97	0.0114901	1.97	0.0834095	1.97	0.15865	1.97	0.24059	1.97	0.406648	1.97	0.538924	1.97	0.593687	1.97	0.691794	1.97	0.804735	1.97	0.845434
1.975	6.12096e-18	1.975	6.65005e-19	1.975	0.000346357	1.975	0.0136722	1.975	0.0129187	1.975	2.95354e-05	1.975	0.000228323	1.975	0.0324402	1.975	0.0687929	1.975	0.00923348	1.975	0.0602104	1.975	0.0746178	1.975	0.0307352	1.975	0.0152702	1.975	0.011612	1.975	0.0840548	1.975	0.159353	1.975	0.241104	1.975	0.40683	1.975	0.540235	1.975	0.592853	1.975	0.691686	1.975	0.804664	1.975	0.841891
1.98	6.619e-18	1.98	5.78089e-19	1.98	0.000284031	1.98	0.0131299	1.98	0.0117155	1.98	2.40704e-05	1.98	0.000186113	1.98	0.0322964	1.98	0.0682121	1.98	0.00936679	1.98	0.0588093	1.98	0.0728928	1.98	0.0288129	1.98	0.0144724	1.98	0.0117338	1.98	0.0847339	1.98	0.160056	1.98	0.24155	1.98	0.407012	1.98	0.541546	1.98	0.592042	1.98	0.691321	1.98	0.804501	1.98	0.838348
1.985	6.75385e-18	1.985	1.10574e-19	1.985	0.000221705	1.985	0.0125796	1.985	0.0106044	1.985	1.9448e-05	1.985	0.000151853	1.985	0.0321525	1.985	0.0676312	1.985	0.00953264	1.985	0.05736	1.985	0.0711679	1.985	0.0269904	1.985	0.0136762	1.985	0.0118556	1.985	0.0854207	1.985	0.160746	1.985	0.24192	1.985	0.407194	1.985	0.542856	1.985	0.591232	1.985	0.690955	1.985	0.804338	1.985	0.834437
1.99	6.22458e-18	1.99	0	1.99	0.000159379	1.99	0.0120293	1.99	0.00953217	1.99	1.58397e-05	1.99	0.000121614	1.99	0.0320087	1.99	0.0670504	1.99	0.00969848	1.99	0.0559018	1.99	0.069525	1.99	0.0251905	1.99	0.0128808	1.99	0.0119775	1.99	0.0861076	1.99	0.161418	1.99	0.242289	1.99	0.407376	1.99	0.544167	1.99	0.590422	1.99	0.690557	1.99	0.804175	1.99	0.830157
1.995	5.69532e-18	1.995	0	1.995	0.000134901	1.995	0.0114789	1.995	0.00858064	1.995	1.25729e-05	1.995	9.9165e-05	1.995	0.0318649	1.995	0.0664695	1.995	0.00990397	1.995	0.0544159	1.995	0.0679606	1.995	0.0235031	1.995	0.0121006	1.995	0.0120993	1.995	0.0867944	1.995	0.162089	1.995	0.242659	1.995	0.407238	1.995	0.545478	1.995	0.589612	1.995	0.689874	1.995	0.803843	1.995	0.825877
2	5.16605e-18	2	9.43514e-19	2	0.000118127	2	0.0109458	2	0.00765729	2	1.02616e-05	2	7.83892e-05	2	0.031721	2	0.0658699	2	0.01019	2	0.0529208	2	0.0663961	2	0.0218507	2	0.0113269	2	0.0122211	2	0.0874813	2	0.162761	2	0.243029	2	0.407099	2	0.546789	2	0.588802	2	0.689192	2	0.803118	2	0.821597
2.005	4.63678e-18	2.005	1.75251e-18	2.005	0.000101354	2.005	0.0104264	2.005	0.00684252	2.005	8.10594e-06	2.005	6.35506e-05	2.005	0.0315772	2.005	0.0652528	2.005	0.010476	2.005	0.051415	2.005	0.0648328	2.005	0.0202919	2.005	0.0105747	2.005	0.0123442	2.005	0.0881682	2.005	0.163414	2.005	0.243399	2.005	0.40696	2.005	0.547869	2.005	0.588006	2.005	0.688507	2.005	0.802393	2.005	0.817316
2.01	4.10751e-18	2.01	8.38375e-19	2.01	8.45801e-05	2.01	0.00990709	2.01	0.00607112	2.01	6.57182e-06	2.01	5.01063e-05	2.01	0.0314334	2.01	0.0646357	2.01	0.010762	2.01	0.0499064	2.01	0.063419	2.01	0.0187945	2.01	0.00983915	2.01	0.0124679	2.01	0.0888755	2.01	0.164053	2.01	0.243769	2.01	0.406821	2.01	0.548896	2.01	0.587245	2.01	0.687514	2.01	0.801668	2.01	0.812535
2.015	3.57824e-18	2.015	1.4928e-19	2.015	6.78066e-05	2.015	0.00939138	2.015	0.00537592	2.015	5.19723e-06	2.015	3.99408e-05	2.015	0.0312842	2.015	0.0640186	2.015	0.0111201	2.015	0.0483967	2.015	0.0620053	2.015	0.0173677	2.015	0.00912525	2.015	0.0125916	2.015	0.0896064	2.015	0.164692	2.015	0.244019	2.015	0.406682	2.015	0.549923	2.015	0.586484	2.015	0.686521	2.015	0.800943	2.015	0.807718
2.02	3.04618e-18	2.02	5.32426e-20	2.02	5.1033e-05	2.02	0.00893744	2.02	0.00474494	2.02	4.15447e-06	2.02	3.14591e-05	2.02	0.0311275	2.02	0.0634015	2.02	0.0114894	2.02	0.0468989	2.02	0.0605915	2.02	0.0160281	2.02	0.00844125	2.02	0.0127153	2.02	0.0903374	2.02	0.165331	2.02	0.244248	2.02	0.406543	2.02	0.55095	2.02	0.585724	2.02	0.685528	2.02	0.799774	2.02	0.802901
2.025	2.32513e-18	2.025	0	2.025	3.42595e-05	2.025	0.00848349	2.025	0.00415999	2.025	3.28828e-06	2.025	2.4597e-05	2.025	0.0309708	2.025	0.0627844	2.025	0.0118588	2.025	0.045407	2.025	0.0592474	2.025	0.0147338	2.025	0.00777401	2.025	0.012839	2.025	0.0910684	2.025	0.165945	2.025	0.244477	2.025	0.406112	2.025	0.551977	2.025	0.584963	2.025	0.684259	2.025	0.798475	2.025	0.798084
2.03	1.60408e-18	2.03	0	2.03	2.77304e-05	2.03	0.00802955	2.03	0.00365481	2.03	2.58711e-06	2.03	1.93916e-05	2.03	0.0308141	2.03	0.0621673	2.03	0.0122475	2.03	0.0439389	2.03	0.057972	2.03	0.0135508	2.03	0.00715135	2.03	0.0129627	2.03	0.0917994	2.03	0.166549	2.03	0.244706	2.03	0.405657	2.03	0.553004	2.03	0.584202	2.03	0.682964	2.03	0.797176	2.03	0.793148
2.035	8.8303e-19	2.035	8.7582e-19	2.035	2.4121e-05	2.035	0.00762743	2.035	0.00317122	2.035	2.05239e-06	2.035	1.48269e-05	2.035	0.0306573	2.035	0.06153	2.035	0.0126655	2.035	0.0424895	2.035	0.0566967	2.035	0.0123928	2.035	0.00653972	2.035	0.0130864	2.035	0.0925304	2.035	0.167153	2.035	0.244935	2.035	0.405203	2.035	0.553858	2.035	0.583449	2.035	0.681669	2.035	0.795876	2.035	0.788012
2.04	1.61981e-19	2.04	2.29729e-18	2.04	2.05115e-05	2.04	0.00726649	2.04	0.0027736	2.04	1.58595e-06	2.04	1.17284e-05	2.04	0.0305006	2.04	0.0608874	2.04	0.0130835	2.04	0.0410661	2.04	0.0554213	2.04	0.0113561	2.04	0.0059817	2.04	0.0132107	2.04	0.0932662	2.04	0.167757	2.04	0.245164	2.04	0.404748	2.04	0.554555	2.04	0.582722	2.04	0.680136	2.04	0.794438	2.04	0.782875
2.045	-5.59069e-19	2.045	6.76651e-18	2.045	1.69021e-05	2.045	0.00690556	2.045	0.00239444	2.045	1.26324e-06	2.045	8.88844e-06	2.045	0.0303439	2.045	0.0602447	2.045	0.0135015	2.045	0.0396817	2.045	0.0542702	2.045	0.0103479	2.045	0.00543867	2.045	0.0133355	2.045	0.09404	2.045	0.168331	2.045	0.245362	2.045	0.404294	2.045	0.555251	2.045	0.581994	2.045	0.67855	2.045	0.792571	2.045	0.777739
2.05	-1.28012e-18	2.05	1.20622e-17	2.05	1.32927e-05	2.05	0.00655128	2.05	0.00207311	2.05	9.6627e-07	2.05	6.95513e-06	2.05	0.0301872	2.05	0.059602	2.05	0.0139351	2.05	0.0383175	2.05	0.0531192	2.05	0.00943226	2.05	0.00493893	2.05	0.0134604	2.05	0.0948137	2.05	0.168898	2.05	0.245456	2.05	0.40384	2.05	0.555947	2.05	0.581267	2.05	0.676964	2.05	0.790705	2.05	0.772602
2.055	-2.00117e-18	2.055	8.90295e-18	2.055	9.68322e-06	2.055	0.00630355	2.055	0.00178183	2.055	7.66389e-07	2.055	5.27136e-06	2.055	0.030027	2.055	0.0589593	2.055	0.0143698	2.055	0.0370182	2.055	0.0519682	2.055	0.00856548	2.055	0.00446614	2.055	0.0135852	2.055	0.0955875	2.055	0.169465	2.055	0.245549	2.055	0.403123	2.055	0.556643	2.055	0.580539	2.055	0.675176	2.055	0.788838	2.055	0.767382
2.06	-1.51094e-18	2.06	5.41124e-18	2.06	6.07378e-06	2.06	0.00605581	2.06	0.00152557	2.06	5.86825e-07	2.06	4.04032e-06	2.06	0.0298595	2.06	0.0583166	2.06	0.0148045	2.06	0.0357379	2.06	0.0508714	2.06	0.00776373	2.06	0.00402466	2.06	0.01371	2.06	0.0963613	2.06	0.170032	2.06	0.245643	2.06	0.402363	2.06	0.55734	2.06	0.579812	2.06	0.673312	2.06	0.786971	2.06	0.762141
2.065	-4.39146e-19	2.065	2.23142e-18	2.065	4.63096e-06	2.065	0.00580808	2.065	0.00130647	2.065	4.58059e-07	2.065	3.06907e-06	2.065	0.029692	2.065	0.0576732	2.065	0.0152339	2.065	0.0345291	2.065	0.04983	2.065	0.00702776	2.065	0.00362096	2.065	0.0138348	2.065	0.097135	2.065	0.170562	2.065	0.245737	2.065	0.401603	2.065	0.557947	2.065	0.579083	2.065	0.671447	2.065	0.784715	2.065	0.756901
2.07	6.32646e-19	2.07	9.52767e-19	2.07	4.00762e-06	2.07	0.00563105	2.07	0.00110474	2.07	3.51607e-07	2.07	2.29645e-06	2.07	0.0295245	2.07	0.0570161	2.07	0.0156573	2.07	0.0333554	2.07	0.0487886	2.07	0.00633175	2.07	0.00323605	2.07	0.0139596	2.07	0.0979088	2.07	0.171091	2.07	0.245831	2.07	0.400843	2.07	0.558264	2.07	0.578347	2.07	0.669414	2.07	0.782306	2.07	0.75166
2.075	1.70444e-18	2.075	4.14723e-18	2.075	3.38427e-06	2.075	0.00550948	2.075	0.000943541	2.075	2.69533e-07	2.075	1.75311e-06	2.075	0.029357	2.075	0.0563591	2.075	0.0160807	2.075	0.0322386	2.075	0.0477471	2.075	0.00571476	2.075	0.00289798	2.075	0.0140846	2.075	0.0987112	2.075	0.17162	2.075	0.245925	2.075	0.400083	2.075	0.55858	2.075	0.577612	2.075	0.667284	2.075	0.779897	2.075	0.746441
2.08	2.77623e-18	2.08	5.82037e-18	2.08	2.76092e-06	2.08	0.0053879	2.08	0.000791203	2.08	2.07773e-07	2.08	1.27515e-06	2.08	0.0291895	2.08	0.0557021	2.08	0.016504	2.08	0.0311832	2.08	0.0467992	2.08	0.00511639	2.08	0.00257063	2.08	0.0142097	2.08	0.0995224	2.08	0.172144	2.08	0.24594	2.08	0.399323	2.08	0.558896	2.08	0.576876	2.08	0.665153	2.08	0.777489	2.08	0.741292
2.085	3.84802e-18	2.085	5.76962e-18	2.085	2.13757e-06	2.085	0.00527453	2.085	0.000670938	2.085	1.56014e-07	2.085	9.81742e-07	2.085	0.029022	2.085	0.0550451	2.085	0.0168933	2.085	0.0301651	2.085	0.0458522	2.085	0.00460511	2.085	0.00228911	2.085	0.0143348	2.085	0.100334	2.085	0.172632	2.085	0.245906	2.085	0.398333	2.085	0.559213	2.085	0.576141	2.085	0.662887	2.085	0.774985	2.085	0.736143
2.09	4.91981e-18	2.09	4.74831e-18	2.09	1.51422e-06	2.09	0.00528519	2.09	0.000560623	2.09	1.09777e-07	2.09	7.13647e-07	2.09	0.0288545	2.09	0.0543881	2.09	0.0172826	2.09	0.0292353	2.09	0.0449052	2.09	0.00410961	2.09	0.00202045	2.09	0.01446	2.09	0.101145	2.09	0.17312	2.09	0.245871	2.09	0.397281	2.09	0.559529	2.09	0.575405	2.09	0.660505	2.09	0.772077	2.09	0.730994
2.095	5.50271e-18	2.095	3.17944e-18	2.095	8.90868e-07	2.095	0.00529585	2.095	0.00046953	2.095	6.4876e-08	2.095	5.38455e-07	2.095	0.0286849	2.095	0.0537311	2.095	0.0176718	2.095	0.0283304	2.095	0.043997	2.095	0.00367689	2.095	0.00178419	2.095	0.0145851	2.095	0.101956	2.095	0.173608	2.095	0.245837	2.095	0.396229	2.095	0.559845	2.095	0.574663	2.095	0.658122	2.095	0.769168	2.095	0.725845
2.1	5.12234e-18	2.1	1.60574e-18	2.1	6.23216e-07	2.1	0.00530651	2.1	0.000391318	2.1	2.78743e-08	2.1	3.92695e-07	2.1	0.0285087	2.1	0.0530729	2.1	0.0180342	2.1	0.0275188	2.1	0.0431299	2.1	0.00327156	2.1	0.00156771	2.1	0.0147102	2.1	0.102767	2.1	0.174086	2.1	0.245802	2.1	0.395178	2.1	0.559761	2.1	0.573858	2.1	0.655634	2.1	0.76626	2.1	0.720866
2.105	4.74197e-18	2.105	3.09031e-20	2.105	5.28444e-07	2.105	0.00539147	2.105	0.00032319	2.105	6.3595e-18	2.105	2.88885e-07	2.105	0.0283326	2.105	0.0524123	2.105	0.0183734	2.105	0.0267425	2.105	0.0422627	2.105	0.00290841	2.105	0.00137186	2.105	0.0148353	2.105	0.10359	2.105	0.174532	2.105	0.245768	2.105	0.394126	2.105	0.559652	2.105	0.573053	2.105	0.653013	2.105	0.763352	2.105	0.715967
2.11	4.36159e-18	2.11	0	2.11	4.33672e-07	2.11	0.00553392	2.11	0.000268971	2.11	2.45363e-18	2.11	2.0951e-07	2.11	0.0281564	2.11	0.0517517	2.11	0.0187126	2.11	0.0260338	2.11	0.0413955	2.11	0.002581	2.11	0.00120064	2.11	0.0149603	2.11	0.10443	2.11	0.174977	2.11	0.245733	2.11	0.393075	2.11	0.559543	2.11	0.572248	2.11	0.650393	2.11	0.760151	2.11	0.711068
2.115	3.98122e-18	2.115	4.76505e-19	2.115	3.389e-07	2.115	0.00567638	2.115	0.000218665	2.115	1.98354e-19	2.115	1.44878e-07	2.115	0.0279802	2.115	0.0510912	2.115	0.0190477	2.115	0.0253831	2.115	0.0405933	2.115	0.00227876	2.115	0.00104023	2.115	0.0150849	2.115	0.10527	2.115	0.175423	2.115	0.245579	2.115	0.391825	2.115	0.559434	2.115	0.571444	2.115	0.647694	2.115	0.7568	2.115	0.70617
2.12	3.60084e-18	2.12	3.63411e-18	2.12	2.44128e-07	2.12	0.005827	2.12	0.000181974	2.12	5.34569e-20	2.12	7.15524e-08	2.12	0.027804	2.12	0.0504306	2.12	0.0193289	2.12	0.0247737	2.12	0.0397923	2.12	0.00201764	2.12	0.000907415	2.12	0.0152095	2.12	0.106109	2.12	0.175852	2.12	0.245424	2.12	0.3905	2.12	0.559325	2.12	0.570639	2.12	0.644849	2.12	0.75345	2.12	0.701312
2.125	3.22047e-18	2.125	4.76177e-18	2.125	1.49356e-07	2.125	0.00609424	2.125	0.000147544	2.125	1.05816e-17	2.125	1.20212e-19	2.125	0.0276278	2.125	0.04977	2.125	0.0196101	2.125	0.0242417	2.125	0.0389913	2.125	0.00176815	2.125	0.000780397	2.125	0.0153341	2.125	0.106949	2.125	0.176253	2.125	0.245269	2.125	0.389175	2.125	0.559216	2.125	0.56983	2.125	0.642004	2.125	0.7501	2.125	0.696774
2.13	2.84009e-18	2.13	1.60417e-18	2.13	5.45839e-08	2.13	0.00636147	2.13	0.000121118	2.13	2.73493e-17	2.13	2.70522e-18	2.13	0.0274516	2.13	0.0491094	2.13	0.0198913	2.13	0.0237318	2.13	0.038216	2.13	0.00156264	2.13	0.00067661	2.13	0.0154587	2.13	0.107789	2.13	0.176654	2.13	0.245113	2.13	0.387849	2.13	0.558805	2.13	0.568882	2.13	0.639105	2.13	0.746699	2.13	0.692235
2.135	3.01608e-18	2.135	1.58883e-18	2.135	1.69627e-08	2.135	0.0066287	2.135	9.80511e-05	2.135	2.85887e-17	2.135	4.8469e-18	2.135	0.0272744	2.135	0.0484523	2.135	0.0201378	2.135	0.0233025	2.135	0.0374689	2.135	0.00136472	2.135	0.000579606	2.135	0.0155833	2.135	0.10863	2.135	0.177055	2.135	0.244958	2.135	0.386524	2.135	0.558235	2.135	0.567934	2.135	0.636049	2.135	0.742972	2.135	0.687697
2.14	3.19335e-18	2.14	4.81838e-18	2.14	1.43256e-08	2.14	0.00695877	2.14	7.92555e-05	2.14	2.63178e-17	2.14	5.71292e-18	2.14	0.0270916	2.14	0.0477977	2.14	0.0203615	2.14	0.0228967	2.14	0.0367217	2.14	0.00119883	2.14	0.000497627	2.14	0.0157079	2.14	0.109486	2.14	0.177432	2.14	0.244803	2.14	0.385199	2.14	0.557664	2.14	0.566987	2.14	0.632993	2.14	0.739246	2.14	0.683158
2.145	3.37061e-18	2.145	4.1564e-18	2.145	1.16885e-08	2.145	0.0073368	2.145	6.41506e-05	2.145	1.27898e-17	2.145	5.31036e-18	2.145	0.0269087	2.145	0.0471431	2.145	0.0205852	2.145	0.0225444	2.145	0.0359746	2.145	0.00104451	2.145	0.000424917	2.145	0.0158323	2.145	0.110342	2.145	0.177787	2.145	0.244606	2.145	0.383709	2.145	0.557094	2.145	0.566039	2.145	0.629905	2.145	0.73552	2.145	0.678847
2.15	3.54788e-18	2.15	1.51194e-18	2.15	9.05141e-09	2.15	0.00771484	2.15	5.09472e-05	2.15	1.83327e-18	2.15	3.47323e-18	2.15	0.0267259	2.15	0.0464884	2.15	0.0208022	2.15	0.0222285	2.15	0.0352695	2.15	0.000910919	2.15	0.000360885	2.15	0.0159555	2.15	0.111199	2.15	0.178141	2.15	0.244338	2.15	0.382132	2.15	0.556523	2.15	0.565092	2.15	0.62665	2.15	0.731794	2.15	0.674721
2.155	3.72515e-18	2.155	1.93201e-18	2.155	6.41432e-09	2.155	0.00809902	2.155	4.13006e-05	2.155	6.87574e-19	2.155	8.32213e-18	2.155	0.026543	2.155	0.0458338	2.155	0.0209771	2.155	0.0219428	2.155	0.0345656	2.155	0.000792134	2.155	0.000307389	2.155	0.0160787	2.155	0.112055	2.155	0.178496	2.155	0.244071	2.155	0.380555	2.155	0.555953	2.155	0.564144	2.155	0.623395	2.155	0.727881	2.155	0.670596
2.16	3.90241e-18	2.16	2.98019e-18	2.16	3.77722e-09	2.16	0.00856647	2.16	3.24271e-05	2.16	5.60217e-19	2.16	1.63074e-17	2.16	0.0263602	2.16	0.0451791	2.16	0.021152	2.16	0.0217006	2.16	0.0338617	2.16	0.000685398	2.16	0.000257952	2.16	0.0162019	2.16	0.112911	2.16	0.178819	2.16	0.243803	2.16	0.378978	2.16	0.555206	2.16	0.562983	2.16	0.620129	2.16	0.723849	2.16	0.66647
2.165	4.07968e-18	2.165	7.90848e-18	2.165	1.14013e-09	2.165	0.00903392	2.165	2.61496e-05	2.165	1.96123e-18	2.165	8.6058e-18	2.165	0.0261773	2.165	0.0445245	2.165	0.021327	2.165	0.0214713	2.165	0.0331739	2.165	0.00059514	2.165	0.000219369	2.165	0.0163251	2.165	0.113767	2.165	0.179126	2.165	0.243535	2.165	0.377401	2.165	0.554152	2.165	0.561814	2.165	0.616687	2.165	0.719816	2.165	0.662344
2.17	3.75706e-18	2.17	1.08389e-17	2.17	1.5514e-18	2.17	0.00950136	2.17	2.052e-05	2.17	1.70327e-18	2.17	4.45832e-19	2.17	0.0259945	2.17	0.0438817	2.17	0.0214794	2.17	0.0212843	2.17	0.0325044	2.17	0.000510546	2.17	0.000182865	2.17	0.0164484	2.17	0.114626	2.17	0.179433	2.17	0.243267	2.17	0.375824	2.17	0.553098	2.17	0.560645	2.17	0.613245	2.17	0.715783	2.17	0.65862
2.175	3.1755e-18	2.175	4.29124e-18	2.175	1.37771e-18	2.175	0.0100034	2.175	1.6271e-05	2.175	3.02251e-19	2.175	4.75402e-18	2.175	0.0258113	2.175	0.0432408	2.175	0.0216209	2.175	0.0211056	2.175	0.031835	2.175	0.000442858	2.175	0.000154395	2.175	0.0165716	2.175	0.115485	2.175	0.179739	2.175	0.242999	2.175	0.374115	2.175	0.552044	2.175	0.559477	2.175	0.609803	2.175	0.711731	2.175	0.654902
2.18	2.59394e-18	2.18	1.04438e-18	2.18	1.20402e-18	2.18	0.0105314	2.18	1.27814e-05	2.18	1.38237e-18	2.18	6.34908e-18	2.18	0.0256238	2.18	0.0425999	2.18	0.0217624	2.18	0.0209501	2.18	0.0311655	2.18	0.000378211	2.18	0.000128368	2.18	0.0166947	2.18	0.116343	2.18	0.180007	2.18	0.242654	2.18	0.372313	2.18	0.55099	2.18	0.558308	2.18	0.60619	2.18	0.707459	2.18	0.651183
2.185	2.01237e-18	2.185	4.07494e-18	2.185	1.03033e-18	2.185	0.0110593	2.185	9.94059e-06	2.185	3.145e-18	2.185	2.04089e-18	2.185	0.0254362	2.185	0.041959	2.185	0.021901	2.185	0.0208044	2.185	0.0305227	2.185	0.000326328	2.185	0.000107128	2.185	0.0168157	2.185	0.117202	2.185	0.180264	2.185	0.242282	2.185	0.370511	2.185	0.549936	2.185	0.557139	2.185	0.602572	2.185	0.703186	2.185	0.647465
2.19	1.43081e-18	2.19	3.98312e-18	2.19	8.56642e-19	2.19	0.0115891	2.19	7.83215e-06	2.19	1.9204e-18	2.19	0	2.19	0.0252487	2.19	0.0413181	2.19	0.0220288	2.19	0.0206685	2.19	0.0298808	2.19	0.000278246	2.19	8.89154e-05	2.19	0.0169367	2.19	0.118061	2.19	0.180521	2.19	0.24191	2.19	0.368709	2.19	0.548846	2.19	0.555704	2.19	0.598954	2.19	0.698914	2.19	0.643894
2.195	8.49248e-19	2.195	9.52568e-19	2.195	6.82953e-19	2.195	0.0121421	2.195	5.95614e-06	2.195	2.19269e-18	2.195	0	2.195	0.0250612	2.195	0.0406773	2.195	0.0221565	2.195	0.0205387	2.195	0.0292389	2.195	0.000238132	2.195	7.32473e-05	2.195	0.0170577	2.195	0.11892	2.195	0.180778	2.195	0.241538	2.195	0.366906	2.195	0.547305	2.195	0.55424	2.195	0.595191	2.195	0.694641	2.195	0.640523
2.2	2.67685e-19	2.2	2.92103e-18	2.2	5.09264e-19	2.2	0.012695	2.2	4.71861e-06	2.2	1.01983e-17	2.2	7.74333e-19	2.2	0.0248736	2.2	0.0400389	2.2	0.0222842	2.2	0.0204111	2.2	0.0286075	2.2	0.000202826	2.2	6.07538e-05	2.2	0.0171787	2.2	0.119775	2.2	0.180988	2.2	0.241166	2.2	0.365104	2.2	0.545764	2.2	0.552776	2.2	0.591406	2.2	0.690269	2.2	0.637153
2.205	7.81424e-20	2.205	7.18109e-18	2.205	5.97785e-19	2.205	0.013248	2.205	3.58132e-06	2.205	1.2258e-17	2.205	1.82403e-18	2.205	0.0246861	2.205	0.0394179	2.205	0.0224174	2.205	0.0202814	2.205	0.0279882	2.205	0.000172033	2.205	4.93253e-05	2.205	0.0172997	2.205	0.120621	2.205	0.181194	2.205	0.240794	2.205	0.363201	2.205	0.544222	2.205	0.551312	2.205	0.587622	2.205	0.685815	2.205	0.633782
2.21	7.22416e-19	2.21	5.99198e-18	2.21	9.33224e-19	2.21	0.013792	2.21	2.79276e-06	2.21	3.78634e-18	2.21	2.59819e-18	2.21	0.0244985	2.21	0.0387969	2.21	0.0225524	2.21	0.0201491	2.21	0.027369	2.21	0.000146444	2.21	4.09359e-05	2.21	0.0174207	2.21	0.121468	2.21	0.1814	2.21	0.240411	2.21	0.361203	2.21	0.542681	2.21	0.549848	2.21	0.583715	2.21	0.681361	2.21	0.630412
2.215	1.36669e-18	2.215	3.88635e-18	2.215	1.26866e-18	2.215	0.0143294	2.215	2.11543e-06	2.215	5.20414e-18	2.215	4.31633e-18	2.215	0.024311	2.215	0.0381759	2.215	0.0226874	2.215	0.0200081	2.215	0.0267497	2.215	0.000122992	2.215	3.30696e-05	2.215	0.0175417	2.215	0.122314	2.215	0.181603	2.215	0.239943	2.215	0.359206	2.215	0.54114	2.215	0.548384	2.215	0.579774	2.215	0.676907	2.215	0.627253
2.22	2.01096e-18	2.22	1.73054e-18	2.22	1.6041e-18	2.22	0.0148668	2.22	1.59262e-06	2.22	1.46139e-17	2.22	1.10507e-17	2.22	0.0241207	2.22	0.0375549	2.22	0.0228297	2.22	0.019858	2.22	0.0261491	2.22	0.00010471	2.22	2.71894e-05	2.22	0.0176599	2.22	0.123161	2.22	0.181757	2.22	0.239475	2.22	0.357208	2.22	0.539598	2.22	0.54662	2.22	0.575832	2.22	0.67245	2.22	0.624128
2.225	2.65524e-18	2.225	1.07357e-18	2.225	1.93954e-18	2.225	0.0153998	2.225	1.19323e-06	2.225	1.12053e-17	2.225	1.37876e-17	2.225	0.0239304	2.225	0.0369338	2.225	0.0229912	2.225	0.0196976	2.225	0.0255492	2.225	8.74116e-05	2.225	2.19414e-05	2.225	0.0177778	2.225	0.124007	2.225	0.181911	2.225	0.239008	2.225	0.355211	2.225	0.537688	2.225	0.544799	2.225	0.57179	2.225	0.667862	2.225	0.621004
2.23	3.29951e-18	2.23	6.51576e-18	2.23	2.27498e-18	2.23	0.0158795	2.23	8.63768e-07	2.23	3.41504e-18	2.23	9.77218e-18	2.23	0.02374	2.23	0.0363128	2.23	0.0231526	2.23	0.0195188	2.23	0.0249494	2.23	7.41294e-05	2.23	1.77932e-05	2.23	0.0178958	2.23	0.124854	2.23	0.182066	2.23	0.23854	2.23	0.353213	2.23	0.535676	2.23	0.542977	2.23	0.5677	2.23	0.663274	2.23	0.617879
2.235	3.94378e-18	2.235	8.50495e-18	2.235	2.61042e-18	2.235	0.0163591	2.235	6.61602e-07	2.235	1.22318e-17	2.235	5.4578e-18	2.235	0.0235497	2.235	0.0357016	2.235	0.0233141	2.235	0.0193325	2.235	0.0243576	2.235	6.18262e-05	2.235	1.43603e-05	2.235	0.0180137	2.235	0.125673	2.235	0.182209	2.235	0.238072	2.235	0.351143	2.235	0.533664	2.235	0.541155	2.235	0.563611	2.235	0.658685	2.235	0.614789
2.24	4.58806e-18	2.24	4.55889e-18	2.24	2.8938e-18	2.24	0.0168387	2.24	4.85893e-07	2.24	2.08804e-17	2.24	9.29803e-19	2.24	0.0233594	2.24	0.035105	2.24	0.0235087	2.24	0.0191168	2.24	0.0237756	2.24	5.1948e-05	2.24	1.14661e-05	2.24	0.0181316	2.24	0.126492	2.24	0.182311	2.24	0.237604	2.24	0.348983	2.24	0.531651	2.24	0.539334	2.24	0.55944	2.24	0.654097	2.24	0.611779
2.245	4.21801e-18	2.245	2.618e-18	2.245	3.11667e-18	2.245	0.0172619	2.245	3.74252e-07	2.245	2.09613e-17	2.245	0	2.245	0.023169	2.245	0.0345085	2.245	0.0237109	2.245	0.0188931	2.245	0.0231936	2.245	4.33139e-05	2.245	9.2678e-06	2.245	0.0182495	2.245	0.127311	2.245	0.182412	2.245	0.237093	2.245	0.346824	2.245	0.529639	2.245	0.537512	2.245	0.555213	2.245	0.649458	2.245	0.60877
2.25	3.82816e-18	2.25	2.39676e-18	2.25	3.33954e-18	2.25	0.0176438	2.25	2.75618e-07	2.25	1.86296e-17	2.25	1.30949e-20	2.25	0.0229787	2.25	0.033912	2.25	0.0239132	2.25	0.0186416	2.25	0.0226115	2.25	3.60248e-05	2.25	7.27066e-06	2.25	0.0183675	2.25	0.12813	2.25	0.182514	2.25	0.236538	2.25	0.344664	2.25	0.527627	2.25	0.535381	2.25	0.550985	2.25	0.644769	2.25	0.605761
2.255	3.4383e-18	2.255	3.77457e-18	2.255	3.56241e-18	2.255	0.0180257	2.255	2.07658e-07	2.255	1.12143e-17	2.255	2.17724e-18	2.255	0.0227883	2.255	0.0333155	2.255	0.024132	2.255	0.0183745	2.255	0.0220462	2.255	3.00507e-05	2.255	5.8956e-06	2.255	0.0184824	2.255	0.128949	2.255	0.182598	2.255	0.235983	2.255	0.342504	2.255	0.525401	2.255	0.533159	2.255	0.546694	2.255	0.640079	2.255	0.602751
2.26	3.04845e-18	2.26	5.80913e-18	2.26	3.78527e-18	2.26	0.0183972	2.26	1.40954e-07	2.26	5.44671e-18	2.26	3.40021e-18	2.26	0.0225971	2.26	0.032719	2.26	0.024382	2.26	0.0180869	2.26	0.0214818	2.26	2.47142e-05	2.26	4.6151e-06	2.26	0.0185965	2.26	0.129768	2.26	0.182646	2.26	0.235427	2.26	0.340345	2.26	0.522955	2.26	0.530936	2.26	0.542338	2.26	0.635389	2.26	0.599722
2.265	2.6586e-18	2.265	3.14423e-18	2.265	4.00814e-18	2.265	0.0186479	2.265	7.54222e-08	2.265	1.2367e-18	2.265	1.23606e-18	2.265	0.0224058	2.265	0.0321225	2.265	0.0246321	2.265	0.0177746	2.265	0.0209174	2.265	2.06425e-05	2.265	3.69487e-06	2.265	0.0187105	2.265	0.130559	2.265	0.182695	2.265	0.234872	2.265	0.338137	2.265	0.520509	2.265	0.528714	2.265	0.537982	2.265	0.6307	2.265	0.596686
2.27	2.26874e-18	2.27	6.57045e-20	2.27	4.23101e-18	2.27	0.0188987	2.27	3.41e-08	2.27	6.81043e-19	2.27	0	2.27	0.0222144	2.27	0.0315448	2.27	0.0248822	2.27	0.0174505	2.27	0.0203612	2.27	1.68302e-05	2.27	2.89447e-06	2.27	0.0188246	2.27	0.131336	2.27	0.182743	2.27	0.234317	2.27	0.335851	2.27	0.518064	2.27	0.526492	2.27	0.533579	2.27	0.625931	2.27	0.59365
2.275	1.87889e-18	2.275	1.3819e-18	2.275	5.04538e-18	2.275	0.0191494	2.275	1.39772e-09	2.275	1.64535e-18	2.275	0	2.275	0.0220231	2.275	0.0309764	2.275	0.0251731	2.275	0.0170939	2.275	0.0198153	2.275	1.40362e-05	2.275	2.27996e-06	2.275	0.0189387	2.275	0.132113	2.275	0.182767	2.275	0.233762	2.275	0.333566	2.275	0.515618	2.275	0.524269	2.275	0.529106	2.275	0.62116	2.275	0.590613
2.28	1.67948e-18	2.28	2.27657e-18	2.28	6.71185e-18	2.28	0.0193109	2.28	1.54403e-17	2.28	7.3259e-18	2.28	5.22198e-18	2.28	0.0218318	2.28	0.030408	2.28	0.0254694	2.28	0.0167292	2.28	0.0192694	2.28	1.14429e-05	2.28	1.79006e-06	2.28	0.0190527	2.28	0.13289	2.28	0.182762	2.28	0.233137	2.28	0.33128	2.28	0.513173	2.28	0.521749	2.28	0.524632	2.28	0.616389	2.28	0.58755
2.285	1.58632e-18	2.285	1.68062e-18	2.285	8.37833e-18	2.285	0.0194078	2.285	1.14081e-17	2.285	1.23555e-17	2.285	1.33783e-17	2.285	0.0216404	2.285	0.0298397	2.285	0.0257658	2.285	0.0163364	2.285	0.0187236	2.285	9.44471e-06	2.285	1.38416e-06	2.285	0.0191668	2.285	0.133667	2.285	0.182758	2.285	0.232502	2.285	0.328994	2.285	0.51065	2.285	0.519107	2.285	0.520127	2.285	0.611618	2.285	0.58435
2.29	1.49317e-18	2.29	1.28285e-18	2.29	1.00448e-17	2.29	0.0195047	2.29	1.09612e-17	2.29	5.50656e-18	2.29	7.64218e-18	2.29	0.0214491	2.29	0.0292713	2.29	0.0260771	2.29	0.0159318	2.29	0.0181968	2.29	7.69633e-06	2.29	1.09118e-06	2.29	0.0192779	2.29	0.134444	2.29	0.182753	2.29	0.231867	2.29	0.326709	2.29	0.507827	2.29	0.516464	2.29	0.515549	2.29	0.606814	2.29	0.58115
2.295	1.40001e-18	2.295	1.19378e-18	2.295	1.17113e-17	2.295	0.0195882	2.295	9.16132e-18	2.295	5.01749e-19	2.295	1.19484e-19	2.295	0.0212578	2.295	0.0287029	2.295	0.0264094	2.295	0.0155092	2.295	0.0176711	2.295	6.2593e-06	2.295	8.2672e-07	2.295	0.0193873	2.295	0.135203	2.295	0.182717	2.295	0.231232	2.295	0.324395	2.295	0.505004	2.295	0.513822	2.295	0.51097	2.295	0.60197	2.295	0.57795
2.3	1.30686e-18	2.3	8.00313e-19	2.3	1.33777e-17	2.3	0.019522	2.3	5.30566e-18	2.3	1.72724e-19	2.3	2.01509e-18	2.3	0.021067	2.3	0.0281346	2.3	0.0267417	2.3	0.0150703	2.3	0.0171455	2.3	5.09488e-06	2.3	6.5529e-07	2.3	0.0194968	2.3	0.135925	2.3	0.18266	2.3	0.230598	2.3	0.322021	2.3	0.502182	2.3	0.511179	2.3	0.506373	2.3	0.597126	2.3	0.57475
2.305	1.2137e-18	2.305	1.69131e-19	2.305	1.50442e-17	2.305	0.0194558	2.305	2.50175e-18	2.305	0	2.305	2.87028e-18	2.305	0.0208764	2.305	0.0275953	2.305	0.027074	2.305	0.0146221	2.305	0.0166298	2.305	4.0851e-06	2.305	4.97058e-07	2.305	0.0196062	2.305	0.136646	2.305	0.182603	2.305	0.229963	2.305	0.319647	2.305	0.499359	2.305	0.508537	2.305	0.501704	2.305	0.592282	2.305	0.571382
2.31	1.12055e-18	2.31	2.46045e-18	2.31	1.61855e-17	2.31	0.0193896	2.31	3.51495e-19	2.31	0	2.31	9.74673e-19	2.31	0.0206858	2.31	0.0270581	2.31	0.0274229	2.31	0.0141558	2.31	0.0161268	2.31	3.34382e-06	2.31	3.87443e-07	2.31	0.0197156	2.31	0.137368	2.31	0.182546	2.31	0.22931	2.31	0.317272	2.31	0.496536	2.31	0.505628	2.31	0.497036	2.31	0.587438	2.31	0.567903
2.315	1.05885e-18	2.315	5.82154e-18	2.315	1.63813e-17	2.315	0.0192313	2.315	5.27708e-18	2.315	0	2.315	2.73818e-18	2.315	0.0204952	2.315	0.0265209	2.315	0.0277728	2.315	0.0136852	2.315	0.0156238	2.315	2.66218e-06	2.315	2.947e-07	2.315	0.0198251	2.315	0.138089	2.315	0.18245	2.315	0.228604	2.315	0.314898	2.315	0.493713	2.315	0.502572	2.315	0.492358	2.315	0.582529	2.315	0.564423
2.32	1.06955e-18	2.32	3.11539e-18	2.32	1.6577e-17	2.32	0.0190074	2.32	1.13387e-17	2.32	0	2.32	8.37435e-18	2.32	0.0203047	2.32	0.0259837	2.32	0.0281226	2.32	0.013201	2.32	0.0151208	2.32	2.18571e-06	2.32	2.25363e-07	2.32	0.0199345	2.32	0.138811	2.32	0.182341	2.32	0.227897	2.32	0.312524	2.32	0.490612	2.32	0.499515	2.32	0.487616	2.32	0.577614	2.32	0.560944
2.325	1.08025e-18	2.325	1.56418e-19	2.325	1.67728e-17	2.325	0.0187834	2.325	1.32694e-17	2.325	3.83048e-18	2.325	6.15121e-18	2.325	0.0201141	2.325	0.0254464	2.325	0.0284691	2.325	0.0127134	2.325	0.0146412	2.325	1.74141e-06	2.325	1.72224e-07	2.325	0.0200412	2.325	0.139532	2.325	0.182232	2.325	0.227191	2.325	0.310137	2.325	0.487484	2.325	0.496459	2.325	0.482873	2.325	0.572698	2.325	0.55745
2.33	1.09095e-18	2.33	2.29618e-18	2.33	1.69686e-17	2.33	0.0185475	2.33	1.28145e-17	2.33	7.90358e-18	2.33	5.1505e-19	2.33	0.0199235	2.33	0.0249092	2.33	0.0288121	2.33	0.0122195	2.33	0.0141633	2.33	1.41335e-06	2.33	1.28835e-07	2.33	0.0201453	2.33	0.140188	2.33	0.182123	2.33	0.226484	2.33	0.307713	2.33	0.484357	2.33	0.493403	2.33	0.478129	2.33	0.567783	2.33	0.553608
2.335	1.10165e-18	2.335	3.39331e-18	2.335	1.71643e-17	2.335	0.0181847	2.335	6.1072e-18	2.335	4.92725e-18	2.335	0	2.335	0.0197329	2.335	0.0243789	2.335	0.0291551	2.335	0.0117232	2.335	0.0136855	2.335	1.12787e-06	2.335	8.7106e-08	2.335	0.0202495	2.335	0.140841	2.335	0.181969	2.335	0.225778	2.335	0.305288	2.335	0.481229	2.335	0.490346	2.335	0.47333	2.335	0.562839	2.335	0.549766
2.34	1.11234e-18	2.34	1.25355e-18	2.34	1.73601e-17	2.34	0.0178218	2.34	3.51344e-18	2.34	4.13669e-18	2.34	1.12812e-18	2.34	0.019544	2.34	0.0238756	2.34	0.0294975	2.34	0.0112253	2.34	0.0132195	2.34	9.03744e-07	2.34	4.62478e-08	2.34	0.0203536	2.34	0.141495	2.34	0.18181	2.34	0.225071	2.34	0.302864	2.34	0.478102	2.34	0.487068	2.34	0.468532	2.34	0.557851	2.34	0.545923
2.345	1.12304e-18	2.345	2.03187e-18	2.345	1.73831e-17	2.345	0.0174589	2.345	5.09979e-18	2.345	1.01244e-17	2.345	1.05281e-17	2.345	0.0193559	2.345	0.0233723	2.345	0.0298057	2.345	0.0107287	2.345	0.0127695	2.345	7.23124e-07	2.345	1.99637e-08	2.345	0.0204577	2.345	0.142149	2.345	0.181651	2.345	0.224325	2.345	0.300439	2.345	0.474974	2.345	0.483629	2.345	0.463734	2.345	0.552862	2.345	0.542081
2.35	1.13374e-18	2.35	6.93785e-18	2.35	1.70116e-17	2.35	0.017032	2.35	6.44502e-18	2.35	1.02448e-17	2.35	1.69326e-17	2.35	0.0191677	2.35	0.022869	2.35	0.0301139	2.35	0.0102328	2.35	0.0123194	2.35	5.71191e-07	2.35	2.73177e-18	2.35	0.0205619	2.35	0.142802	2.35	0.18149	2.35	0.223554	2.35	0.298014	2.35	0.471708	2.35	0.480191	2.35	0.458903	2.35	0.547874	2.35	0.538045
2.355	8.7874e-19	2.355	6.10686e-18	2.355	1.664e-17	2.355	0.01656	2.355	7.69451e-18	2.355	2.77647e-18	2.355	1.72939e-17	2.355	0.0189795	2.355	0.0223656	2.355	0.0304221	2.355	0.00974317	2.355	0.0118694	2.355	4.39513e-07	2.355	9.74038e-19	2.355	0.020666	2.355	0.143456	2.355	0.181282	2.355	0.222784	2.355	0.295588	2.355	0.46836	2.355	0.476752	2.355	0.454069	2.355	0.542885	2.355	0.533796
2.36	6.13809e-19	2.36	1.20088e-18	2.36	1.62685e-17	2.36	0.016088	2.36	9.82607e-18	2.36	7.55593e-18	2.36	1.28676e-17	2.36	0.0187913	2.36	0.0218623	2.36	0.0306953	2.36	0.00925724	2.36	0.0114473	2.36	3.13041e-07	2.36	0	2.36	0.0207678	2.36	0.14406	2.36	0.181073	2.36	0.222013	2.36	0.29315	2.36	0.465011	2.36	0.473313	2.36	0.449235	2.36	0.537833	2.36	0.529547
2.365	3.48878e-19	2.365	0	2.365	1.5897e-17	2.365	0.0156096	2.365	1.14722e-17	2.365	1.95832e-17	2.365	4.40861e-18	2.365	0.0186032	2.365	0.021359	2.365	0.0309401	2.365	0.00877919	2.365	0.0110276	2.365	2.12423e-07	2.365	0	2.365	0.020866	2.365	0.144635	2.365	0.180865	2.365	0.221243	2.365	0.290713	2.365	0.461662	2.365	0.469874	2.365	0.44439	2.365	0.532771	2.365	0.525297
2.37	8.39472e-20	2.37	0	2.37	1.55254e-17	2.37	0.0150649	2.37	1.01509e-17	2.37	1.51791e-17	2.37	5.88901e-18	2.37	0.018415	2.37	0.0208729	2.37	0.031185	2.37	0.00831002	2.37	0.0106078	2.37	1.17223e-07	2.37	0	2.37	0.0209642	2.37	0.145209	2.37	0.180649	2.37	0.220473	2.37	0.288276	2.37	0.458314	2.37	0.466265	2.37	0.439543	2.37	0.527709	2.37	0.521048
2.375	-1.80984e-19	2.375	0	2.375	1.51539e-17	2.375	0.0145203	2.375	7.96622e-18	2.375	7.26291e-18	2.375	1.06087e-17	2.375	0.0182268	2.375	0.0204062	2.375	0.0314221	2.375	0.00784786	2.375	0.0102017	2.375	4.51169e-08	2.375	0	2.375	0.0210624	2.375	0.145784	2.375	0.180394	2.375	0.219702	2.375	0.285838	2.375	0.454965	2.375	0.462497	2.375	0.434696	2.375	0.522647	2.375	0.516426
2.38	-4.45914e-19	2.38	0	2.38	1.49997e-17	2.38	0.0139757	2.38	4.34431e-18	2.38	5.92973e-18	2.38	7.69779e-18	2.38	0.0180412	2.38	0.0199394	2.38	0.0315773	2.38	0.00740136	2.38	0.00981436	2.38	0	2.38	8.3187e-18	2.38	0.0211606	2.38	0.146358	2.38	0.180138	2.38	0.218875	2.38	0.283401	2.38	0.451572	2.38	0.458729	2.38	0.429855	2.38	0.517563	2.38	0.511768
2.385	-7.10845e-19	2.385	0	2.385	1.54911e-17	2.385	0.0134109	2.385	1.91576e-18	2.385	4.31787e-18	2.385	5.36024e-18	2.385	0.0178571	2.385	0.0194727	2.385	0.0317325	2.385	0.00695971	2.385	0.00942705	2.385	0	2.385	1.76843e-17	2.385	0.0212588	2.385	0.146933	2.385	0.179883	2.385	0.218049	2.385	0.280966	2.385	0.448091	2.385	0.454961	2.385	0.425017	2.385	0.512432	2.385	0.50711
2.39	-9.56167e-19	2.39	0	2.39	1.59826e-17	2.39	0.0128322	2.39	2.99222e-19	2.39	1.6242e-18	2.39	6.95289e-18	2.39	0.017673	2.39	0.0190059	2.39	0.0318877	2.39	0.00653979	2.39	0.00903973	2.39	0	2.39	2.18288e-17	2.39	0.021357	2.39	0.147483	2.39	0.179614	2.39	0.217222	2.39	0.278552	2.39	0.444609	2.39	0.451192	2.39	0.42018	2.39	0.507301	2.39	0.502452
2.395	-1.18973e-18	2.395	0	2.395	1.64741e-17	2.395	0.0122535	2.395	0	2.395	0	2.395	9.15684e-18	2.395	0.0174888	2.395	0.0185392	2.395	0.0319739	2.395	0.00612692	2.395	0.00868371	2.395	0	2.395	2.11598e-17	2.395	0.0214534	2.395	0.147968	2.395	0.179314	2.395	0.216396	2.395	0.276137	2.395	0.441128	2.395	0.447424	2.395	0.415363	2.395	0.50217	2.395	0.497664
2.4	-1.42328e-18	2.4	7.5404e-19	2.4	1.69655e-17	2.4	0.0116749	2.4	1.84054e-19	2.4	0	2.4	1.23234e-17	2.4	0.0173047	2.4	0.0180724	2.4	0.0320178	2.4	0.00573206	2.4	0.00833058	2.4	1.18614e-17	2.4	7.30434e-18	2.4	0.0215452	2.4	0.148453	2.4	0.179014	2.4	0.215569	2.4	0.273723	2.4	0.437647	2.4	0.443539	2.4	0.410558	2.4	0.49704	2.4	0.492634
2.405	-1.65684e-18	2.405	2.47818e-18	2.405	1.7457e-17	2.405	0.0110983	2.405	5.48551e-18	2.405	2.91501e-18	2.405	9.03326e-18	2.405	0.0171206	2.405	0.0176345	2.405	0.0320618	2.405	0.00535117	2.405	0.00797744	2.405	2.74658e-17	2.405	0	2.405	0.0216369	2.405	0.148938	2.405	0.178714	2.405	0.214743	2.405	0.271308	2.405	0.434166	2.405	0.439511	2.405	0.405753	2.405	0.491863	2.405	0.487603
2.41	-1.8904e-18	2.41	2.10621e-18	2.41	1.79485e-17	2.41	0.0105217	2.41	9.16383e-18	2.41	7.86218e-18	2.41	1.43473e-18	2.41	0.0169365	2.41	0.0172068	2.41	0.0320863	2.41	0.0049831	2.41	0.00763887	2.41	1.33265e-17	2.41	0	2.41	0.0217286	2.41	0.149423	2.41	0.178396	2.41	0.213898	2.41	0.268894	2.41	0.430683	2.41	0.435483	2.41	0.400978	2.41	0.486675	2.41	0.482573
2.415	-2.12396e-18	2.415	3.82065e-19	2.415	1.79509e-17	2.415	0.00994507	2.415	8.08841e-18	2.415	1.59909e-17	2.415	1.03936e-17	2.415	0.0167523	2.415	0.0167791	2.415	0.0320042	2.415	0.00463628	2.415	0.00732112	2.415	0	2.415	0	2.415	0.0218203	2.415	0.149908	2.415	0.178054	2.415	0.213023	2.415	0.266482	2.415	0.427158	2.415	0.431455	2.415	0.396229	2.415	0.481487	2.415	0.477542
2.42	-2.35752e-18	2.42	0	2.42	1.59869e-17	2.42	0.00938768	2.42	5.51848e-18	2.42	2.50096e-17	2.42	2.27537e-17	2.42	0.0165713	2.42	0.0163514	2.42	0.0319222	2.42	0.00429617	2.42	0.00700338	2.42	0	2.42	0	2.42	0.021912	2.42	0.150392	2.42	0.177711	2.42	0.212148	2.42	0.264123	2.42	0.423633	2.42	0.427427	2.42	0.391479	2.42	0.4763	2.42	0.472275
2.425	-2.39549e-18	2.425	0	2.425	1.40229e-17	2.425	0.00884344	2.425	1.29244e-18	2.425	1.165e-17	2.425	1.55152e-17	2.425	0.0163928	2.425	0.0159237	2.425	0.0318401	2.425	0.00398437	2.425	0.00668564	2.425	0	2.425	0	2.425	0.0220038	2.425	0.150786	2.425	0.177369	2.425	0.211274	2.425	0.261764	2.425	0.420107	2.425	0.423399	2.425	0.386765	2.425	0.471102	2.425	0.466941
2.43	-1.94536e-18	2.43	0	2.43	1.2059e-17	2.43	0.0082992	2.43	3.69349e-18	2.43	3.12035e-19	2.43	1.03167e-17	2.43	0.0162143	2.43	0.015496	2.43	0.0316664	2.43	0.00367946	2.43	0.00640063	2.43	0	2.43	0	2.43	0.0220945	2.43	0.151172	2.43	0.177005	2.43	0.210399	2.43	0.259405	2.43	0.416582	2.43	0.419302	2.43	0.382094	2.43	0.465876	2.43	0.461608
2.435	-1.49523e-18	2.435	0	2.435	1.0095e-17	2.435	0.00776017	2.435	9.01419e-18	2.435	2.19377e-18	2.435	1.17965e-17	2.435	0.0160358	2.435	0.0150686	2.435	0.0314514	2.435	0.003396	2.435	0.00611897	2.435	2.46585e-18	2.435	0	2.435	0.0221793	2.435	0.151557	2.435	0.176623	2.435	0.209524	2.435	0.257046	2.435	0.413057	2.435	0.415094	2.435	0.377422	2.435	0.460651	2.435	0.456275
2.44	-1.04511e-18	2.44	0	2.44	8.13107e-18	2.44	0.0072705	2.44	8.27942e-18	2.44	2.7281e-18	2.44	1.50039e-17	2.44	0.0158573	2.44	0.0146821	2.44	0.0312364	2.44	0.003126	2.44	0.00583732	2.44	7.10255e-18	2.44	3.23984e-19	2.44	0.0222641	2.44	0.151942	2.44	0.176242	2.44	0.20865	2.44	0.254688	2.44	0.409532	2.44	0.410886	2.44	0.372786	2.44	0.455426	2.44	0.450895
2.445	-5.94976e-19	2.445	0	2.445	6.16712e-18	2.445	0.00678082	2.445	7.00629e-18	2.445	8.46368e-19	2.445	2.03628e-17	2.445	0.0156788	2.445	0.0142956	2.445	0.0309919	2.445	0.00287036	2.445	0.0055703	2.445	5.01854e-18	2.445	1.42452e-18	2.445	0.0223489	2.445	0.152328	2.445	0.175861	2.445	0.207745	2.445	0.252329	2.445	0.406035	2.445	0.406679	2.445	0.368211	2.445	0.450201	2.445	0.445351
2.45	-1.44847e-19	2.45	0	2.45	4.4192e-18	2.45	0.00629115	2.45	5.93696e-18	2.45	0	2.45	1.80241e-17	2.45	0.0155003	2.45	0.013909	2.45	0.0306455	2.45	0.00263422	2.45	0.00532496	2.45	3.81836e-19	2.45	5.96987e-18	2.45	0.0224337	2.45	0.152713	2.45	0.175454	2.45	0.20683	2.45	0.250052	2.45	0.402548	2.45	0.402471	2.45	0.363637	2.45	0.444967	2.45	0.439807
2.455	3.05283e-19	2.455	2.0138e-18	2.455	3.92943e-18	2.455	0.00584204	2.455	4.75325e-18	2.455	0	2.455	1.16625e-17	2.455	0.0153218	2.455	0.0135225	2.455	0.0302991	2.455	0.00240549	2.455	0.00507962	2.455	1.6342e-17	2.455	1.39631e-17	2.455	0.0225185	2.455	0.153037	2.455	0.175037	2.455	0.205915	2.455	0.247777	2.455	0.39906	2.455	0.398263	2.455	0.359094	2.455	0.439731	2.455	0.434264
2.46	7.55412e-19	2.46	6.38665e-18	2.46	3.43967e-18	2.46	0.0054203	2.46	3.36046e-18	2.46	0	2.46	1.08889e-17	2.46	0.0151466	2.46	0.013136	2.46	0.0299526	2.46	0.00220151	2.46	0.00483428	2.46	3.02124e-17	2.46	9.90705e-18	2.46	0.0226033	2.46	0.153314	2.46	0.174619	2.46	0.205001	2.46	0.245503	2.46	0.395573	2.46	0.394025	2.46	0.354635	2.46	0.434495	2.46	0.42872
2.465	4.56966e-19	2.465	5.34364e-18	2.465	2.9499e-18	2.465	0.00499855	2.465	4.4773e-18	2.465	0	2.465	1.17267e-17	2.465	0.0149752	2.465	0.0127495	2.465	0.0295138	2.465	0.0020034	2.465	0.00462143	2.465	1.24039e-17	2.465	8.13311e-19	2.465	0.022688	2.465	0.15359	2.465	0.174202	2.465	0.204086	2.465	0.243228	2.465	0.392086	2.465	0.389722	2.465	0.350176	2.465	0.429259	2.465	0.423107
2.47	1.16719e-19	2.47	1.13424e-18	2.47	2.46013e-18	2.47	0.00458403	2.47	7.46092e-18	2.47	2.41012e-18	2.47	2.13902e-17	2.47	0.0148039	2.47	0.0123748	2.47	0.0290456	2.47	0.00182449	2.47	0.00441224	2.47	0	2.47	0	2.47	0.0227655	2.47	0.153867	2.47	0.173757	2.47	0.203171	2.47	0.240953	2.47	0.388599	2.47	0.385418	2.47	0.34574	2.47	0.424027	2.47	0.417457
2.475	-2.23528e-19	2.475	1.68009e-19	2.475	1.97037e-18	2.475	0.00423532	2.475	4.47823e-18	2.475	4.3348e-18	2.475	2.48975e-17	2.475	0.0146326	2.475	0.012031	2.475	0.0285773	2.475	0.00165559	2.475	0.00420305	2.475	0	2.475	3.13671e-18	2.475	0.0228431	2.475	0.154143	2.475	0.173306	2.475	0.202252	2.475	0.238679	2.475	0.385162	2.475	0.381115	2.475	0.341411	2.475	0.418811	2.475	0.411808
2.48	-5.63775e-19	2.48	4.55802e-21	2.48	1.4806e-18	2.48	0.00388661	2.48	8.31117e-20	2.48	1.75608e-18	2.48	1.34023e-17	2.48	0.0144612	2.48	0.0116871	2.48	0.0280784	2.48	0.00149915	2.48	0.0040079	2.48	0	2.48	3.01876e-17	2.48	0.0229206	2.48	0.15442	2.48	0.172856	2.48	0.201306	2.48	0.236502	2.48	0.381784	2.48	0.376812	2.48	0.337082	2.48	0.413595	2.48	0.406159
2.485	-9.04022e-19	2.485	0	2.485	1.13701e-18	2.485	0.0035379	2.485	6.43548e-18	2.485	2.70588e-20	2.485	1.3031e-17	2.485	0.0142899	2.485	0.0113433	2.485	0.0275051	2.485	0.00135687	2.485	0.00383428	2.485	0	2.485	4.10049e-17	2.485	0.0229981	2.485	0.154671	2.485	0.172406	2.485	0.200361	2.485	0.234335	2.485	0.378405	2.485	0.372508	2.485	0.332764	2.485	0.408379	2.485	0.400509
2.49	-1.24427e-18	2.49	1.22775e-19	2.49	2.20377e-18	2.49	0.00323202	2.49	1.09524e-17	2.49	1.11879e-19	2.49	2.36795e-17	2.49	0.0141185	2.49	0.0109995	2.49	0.0269318	2.49	0.00122107	2.49	0.00366067	2.49	1.25576e-17	2.49	1.75388e-17	2.49	0.0230756	2.49	0.154829	2.49	0.171927	2.49	0.199415	2.49	0.232168	2.49	0.375027	2.49	0.368201	2.49	0.328576	2.49	0.403162	2.49	0.394862
2.495	-1.58452e-18	2.495	9.83485e-19	2.495	3.27053e-18	2.495	0.00295465	2.495	9.42404e-18	2.495	1.09977e-19	2.495	2.27931e-17	2.495	0.0139472	2.495	0.0106557	2.495	0.0263585	2.495	0.00110269	2.495	0.00348705	2.495	3.0775e-17	2.495	7.70031e-18	2.495	0.0231531	2.495	0.154988	2.495	0.171447	2.495	0.198469	2.495	0.230001	2.495	0.371648	2.495	0.363884	2.495	0.324387	2.495	0.397982	2.495	0.389214
2.5	-1.70529e-18	2.5	1.30509e-18	2.5	4.33728e-18	2.5	0.00267727	2.5	7.6049e-18	2.5	2.51567e-20	2.5	1.72805e-17	2.5	0.0137791	2.5	0.0103119	2.5	0.0257168	2.5	0.000988529	2.5	0.00334443	2.5	1.68481e-17	2.5	1.01058e-17	2.5	0.0232306	2.5	0.155146	2.5	0.170967	2.5	0.197523	2.5	0.227835	2.5	0.36827	2.5	0.359567	2.5	0.320199	2.5	0.392818	2.5	0.383566
2.505	-1.68466e-18	2.505	4.44381e-19	2.505	5.40404e-18	2.505	0.00240651	2.505	5.43423e-18	2.505	5.80472e-18	2.505	1.87934e-17	2.505	0.0136164	2.505	0.00999168	2.505	0.0250608	2.505	0.000888499	2.505	0.00320562	2.505	1.14499e-18	2.505	1.71695e-17	2.505	0.0233014	2.505	0.155305	2.505	0.170484	2.505	0.196577	2.505	0.225668	2.505	0.364921	2.505	0.355251	2.505	0.316157	2.505	0.387654	2.505	0.377919
2.51	-1.66403e-18	2.51	0	2.51	6.4708e-18	2.51	0.00219392	2.51	5.26139e-18	2.51	1.4057e-17	2.51	2.01921e-17	2.51	0.0134536	2.51	0.00969119	2.51	0.0244048	2.51	0.000794635	2.51	0.00306681	2.51	1.6379e-17	2.51	2.59374e-17	2.51	0.0233714	2.51	0.155463	2.51	0.169979	2.51	0.195619	2.51	0.223607	2.51	0.361708	2.51	0.350934	2.51	0.312116	2.51	0.382491	2.51	0.372325
2.515	-1.6434e-18	2.515	0	2.515	7.53756e-18	2.515	0.00198134	2.515	6.06129e-18	2.515	1.08471e-17	2.515	1.72744e-17	2.515	0.0132909	2.515	0.0093907	2.515	0.0237283	2.515	0.000709722	2.515	0.00294108	2.515	2.59415e-17	2.515	2.94114e-17	2.515	0.0234414	2.515	0.155622	2.515	0.169473	2.515	0.194651	2.515	0.221566	2.515	0.358495	2.515	0.346617	2.515	0.308076	2.515	0.37734	2.515	0.366779
2.52	-1.62277e-18	2.52	1.18342e-19	2.52	8.54127e-18	2.52	0.00176875	2.52	1.17991e-17	2.52	7.01317e-18	2.52	1.46542e-17	2.52	0.0131282	2.52	0.00909021	2.52	0.0230157	2.52	0.000633453	2.52	0.00283614	2.52	2.00196e-17	2.52	3.17612e-17	2.52	0.0235113	2.52	0.155671	2.52	0.168967	2.52	0.193683	2.52	0.219525	2.52	0.355282	2.52	0.342312	2.52	0.304171	2.52	0.372259	2.52	0.361233
2.525	-1.60214e-18	2.525	2.99227e-19	2.525	8.08034e-18	2.525	0.00158961	2.525	1.67097e-17	2.525	1.05749e-17	2.525	1.25918e-17	2.525	0.0129655	2.525	0.00878972	2.525	0.0223031	2.525	0.000561872	2.525	0.00273119	2.525	1.58466e-17	2.525	2.94849e-17	2.525	0.0235813	2.525	0.155703	2.525	0.168455	2.525	0.192715	2.525	0.217485	2.525	0.35207	2.525	0.338057	2.525	0.300282	2.525	0.367178	2.525	0.355687
2.53	-1.58151e-18	2.53	4.1556e-19	2.53	7.61941e-18	2.53	0.00143243	2.53	1.03588e-17	2.53	1.11042e-17	2.53	9.5059e-18	2.53	0.0128028	2.53	0.00848923	2.53	0.0215905	2.53	0.000500664	2.53	0.00262624	2.53	1.37184e-17	2.53	2.81103e-17	2.53	0.0236512	2.53	0.155735	2.53	0.167927	2.53	0.191747	2.53	0.215444	2.53	0.348857	2.53	0.333802	2.53	0.296393	2.53	0.362097	2.53	0.350142
2.535	-1.64258e-18	2.535	5.18178e-19	2.535	7.15848e-18	2.535	0.00127525	2.535	4.97576e-18	2.535	3.83607e-18	2.535	5.6138e-18	2.535	0.01264	2.535	0.00818873	2.535	0.0208518	2.535	0.000442063	2.535	0.0025503	2.535	1.2894e-17	2.535	2.84224e-17	2.535	0.0237212	2.535	0.155767	2.535	0.167398	2.535	0.190778	2.535	0.213404	2.535	0.345644	2.535	0.329548	2.535	0.292626	2.535	0.357017	2.535	0.344778
2.54	-1.92544e-18	2.54	9.87816e-18	2.54	6.69756e-18	2.54	0.0011228	2.54	1.53991e-18	2.54	0	2.54	2.56904e-17	2.54	0.0124802	2.54	0.00792308	2.54	0.0201102	2.54	0.000392271	2.54	0.00247824	2.54	1.27594e-17	2.54	2.12454e-17	2.54	0.0237853	2.54	0.155799	2.54	0.16687	2.54	0.18981	2.54	0.211469	2.54	0.342614	2.54	0.325293	2.54	0.288889	2.54	0.352005	2.54	0.339421
2.545	-2.20829e-18	2.545	1.61161e-17	2.545	6.23663e-18	2.545	0.00101058	2.545	2.66538e-18	2.545	0	2.545	5.28969e-17	2.545	0.0123275	2.545	0.00766542	2.545	0.0193686	2.545	0.000345699	2.545	0.00240617	2.545	2.02579e-17	2.545	8.0321e-18	2.545	0.0238475	2.545	0.155832	2.545	0.166333	2.545	0.188831	2.545	0.209567	2.545	0.339607	2.545	0.321038	2.545	0.285152	2.545	0.347034	2.545	0.334064
2.55	-2.49114e-18	2.55	6.42889e-18	2.55	5.7757e-18	2.55	0.000898364	2.55	7.49559e-18	2.55	4.72912e-18	2.55	2.63947e-17	2.55	0.0121748	2.55	0.00740776	2.55	0.0186261	2.55	0.000304609	2.55	0.00234615	2.55	2.82406e-17	2.55	1.45847e-17	2.55	0.0239097	2.55	0.155795	2.55	0.165785	2.55	0.18785	2.55	0.207665	2.55	0.336601	2.55	0.3168	2.55	0.28152	2.55	0.342062	2.55	0.328707
2.555	-2.774e-18	2.555	0	2.555	5.31477e-18	2.555	0.000786144	2.555	6.09669e-18	2.555	1.1847e-17	2.555	5.6035e-18	2.555	0.0120221	2.555	0.00715011	2.555	0.0178826	2.555	0.000268048	2.555	0.00230593	2.555	1.45749e-17	2.555	2.74102e-17	2.555	0.0239719	2.555	0.155694	2.555	0.165238	2.555	0.186869	2.555	0.205763	2.555	0.333594	2.555	0.312674	2.555	0.277932	2.555	0.337091	2.555	0.323452
2.56	-3.05685e-18	2.56	0	2.56	5.82358e-18	2.56	0.00069505	2.56	2.85424e-18	2.56	6.77048e-18	2.56	1.26849e-17	2.56	0.0118694	2.56	0.00689245	2.56	0.0171391	2.56	0.000234375	2.56	0.00226572	2.56	5.53183e-18	2.56	2.18236e-17	2.56	0.0240341	2.56	0.155593	2.56	0.16469	2.56	0.185888	2.56	0.203861	2.56	0.330587	2.56	0.308549	2.56	0.274344	2.56	0.332133	2.56	0.318353
2.565	-3.33971e-18	2.565	1.06451e-18	2.565	6.34354e-18	2.565	0.000617629	2.565	3.33864e-18	2.565	0	2.565	1.77512e-17	2.565	0.0117167	2.565	0.00663479	2.565	0.0163955	2.565	0.000206038	2.565	0.00222551	2.565	1.17337e-17	2.565	1.74845e-17	2.565	0.0240964	2.565	0.155491	2.565	0.164133	2.565	0.184907	2.565	0.201959	2.565	0.327581	2.565	0.304423	2.565	0.270844	2.565	0.327291	2.565	0.313253
2.57	-3.62256e-18	2.57	3.16462e-18	2.57	6.86351e-18	2.57	0.000540207	2.57	4.78445e-18	2.57	0	2.57	1.9856e-17	2.57	0.011564	2.57	0.0063805	2.57	0.015674	2.57	0.000179116	2.57	0.00221227	2.57	1.63163e-17	2.57	2.25541e-17	2.57	0.0241586	2.57	0.15539	2.57	0.163569	2.57	0.183926	2.57	0.200158	2.57	0.324712	2.57	0.300297	2.57	0.267399	2.57	0.322449	2.57	0.308154
2.575	-3.70328e-18	2.575	2.41944e-18	2.575	7.38347e-18	2.575	0.000465589	2.575	9.69957e-18	2.575	8.4203e-19	2.575	1.35433e-17	2.575	0.0114113	2.575	0.00616405	2.575	0.0149533	2.575	0.000156969	2.575	0.00220293	2.575	1.87135e-17	2.575	2.0571e-17	2.575	0.0242158	2.575	0.155289	2.575	0.163005	2.575	0.182944	2.575	0.198401	2.575	0.321935	2.575	0.296171	2.575	0.263955	2.575	0.317607	2.575	0.303054
2.58	-3.76885e-18	2.58	3.1933e-19	2.58	7.90343e-18	2.58	0.000413942	2.58	1.27782e-17	2.58	4.33593e-18	2.58	1.99044e-18	2.58	0.0112609	2.58	0.0059476	2.58	0.0142326	2.58	0.000136274	2.58	0.00219358	2.58	2.04478e-17	2.58	6.84705e-18	2.58	0.0242702	2.58	0.155165	2.58	0.162441	2.58	0.18196	2.58	0.196645	2.58	0.319159	2.58	0.292057	2.58	0.260581	2.58	0.312766	2.58	0.298211
2.585	-3.83441e-18	2.585	0	2.585	8.42339e-18	2.585	0.000362294	2.585	1.34333e-17	2.585	5.17172e-18	2.585	3.47904e-18	2.585	0.0111194	2.585	0.00573115	2.585	0.0135337	2.585	0.000118497	2.585	0.00219532	2.585	2.17733e-17	2.585	6.6702e-18	2.585	0.0243246	2.585	0.154925	2.585	0.161868	2.585	0.180976	2.585	0.194888	2.585	0.316383	2.585	0.288115	2.585	0.257273	2.585	0.308007	2.585	0.293419
2.59	-3.89998e-18	2.59	3.75294e-20	2.59	8.94335e-18	2.59	0.000310647	2.59	8.66661e-18	2.59	2.52959e-18	2.59	7.82591e-18	2.59	0.010978	2.59	0.0055147	2.59	0.0128566	2.59	0.000102785	2.59	0.00221594	2.59	2.26231e-17	2.59	1.62766e-17	2.59	0.0243789	2.59	0.154686	2.59	0.16129	2.59	0.179992	2.59	0.193131	2.59	0.313606	2.59	0.284174	2.59	0.253966	2.59	0.303308	2.59	0.288627
2.595	-3.96554e-18	2.595	2.0688e-18	2.595	8.19488e-18	2.595	0.000270181	2.595	9.9213e-19	2.595	1.00715e-18	2.595	1.5703e-17	2.595	0.0108366	2.595	0.00529826	2.595	0.0121795	2.595	8.86144e-05	2.595	0.00223656	2.595	2.33211e-17	2.595	2.18015e-17	2.595	0.0244333	2.595	0.154447	2.595	0.160713	2.595	0.179008	2.595	0.191374	2.595	0.31083	2.595	0.280232	2.595	0.250712	2.595	0.29861	2.595	0.283835
2.6	-4.03111e-18	2.6	3.49358e-18	2.6	7.35968e-18	2.6	0.00023685	2.6	5.6098e-18	2.6	1.55368e-19	2.6	2.25946e-17	2.6	0.0106952	2.6	0.00508181	2.6	0.0115044	2.6	7.68432e-05	2.6	0.00225718	2.6	1.45635e-17	2.6	2.62155e-17	2.6	0.0244877	2.6	0.154207	2.6	0.160136	2.6	0.178023	2.6	0.189709	2.6	0.308127	2.6	0.276291	2.6	0.247532	2.6	0.293911	2.6	0.279135
2.605	-4.09667e-18	2.605	2.31598e-18	2.605	6.52447e-18	2.605	0.000203519	2.605	1.16283e-17	2.605	1.39054e-18	2.605	2.6538e-17	2.605	0.0105538	2.605	0.00487882	2.605	0.0108869	2.605	6.57521e-05	2.605	0.00230291	2.605	6.71107e-18	2.605	3.87502e-17	2.605	0.0245421	2.605	0.153968	2.605	0.15955	2.605	0.177039	2.605	0.188099	2.605	0.30559	2.605	0.272349	2.605	0.244353	2.605	0.289221	2.605	0.274682
2.61	-3.96399e-18	2.61	1.25485e-18	2.61	5.68926e-18	2.61	0.000171591	2.61	1.33862e-17	2.61	3.05815e-18	2.61	2.12889e-17	2.61	0.0104124	2.61	0.00470084	2.61	0.0102694	2.61	5.69286e-05	2.61	0.00235253	2.61	2.54223e-18	2.61	4.51881e-17	2.61	0.0245924	2.61	0.153729	2.61	0.158963	2.61	0.17606	2.61	0.186489	2.61	0.303053	2.61	0.268408	2.61	0.241213	2.61	0.284674	2.61	0.270229
2.615	-3.69427e-18	2.615	4.01172e-19	2.615	4.85405e-18	2.615	0.000150773	2.615	1.44381e-17	2.615	1.37491e-18	2.615	5.33096e-18	2.615	0.0102709	2.615	0.00452286	2.615	0.00965182	2.615	4.86736e-05	2.615	0.00240215	2.615	3.71065e-18	2.615	2.64638e-17	2.615	0.0246389	2.615	0.153375	2.615	0.158375	2.615	0.175082	2.615	0.184878	2.615	0.300516	2.615	0.264694	2.615	0.238153	2.615	0.280126	2.615	0.265775
2.62	-3.42456e-18	2.62	0	2.62	4.01884e-18	2.62	0.000129955	2.62	1.39216e-17	2.62	1.44802e-19	2.62	2.43029e-18	2.62	0.010131	2.62	0.00434488	2.62	0.00907404	2.62	4.17815e-05	2.62	0.0024619	2.62	1.32207e-17	2.62	2.18628e-17	2.62	0.0246854	2.62	0.152995	2.62	0.157788	2.62	0.174105	2.62	0.183268	2.62	0.297979	2.62	0.26098	2.62	0.235093	2.62	0.275579	2.62	0.261322
2.625	-3.15484e-18	2.625	0	2.625	3.18363e-18	2.625	0.000109137	2.625	1.16794e-17	2.625	7.04881e-19	2.625	5.8654e-18	2.625	0.010002	2.625	0.0041669	2.625	0.00852657	2.625	3.57158e-05	2.625	0.00253953	2.625	1.6665e-17	2.625	3.82509e-17	2.625	0.0247319	2.625	0.152616	2.625	0.157193	2.625	0.173128	2.625	0.181657	2.625	0.295441	2.625	0.257267	2.625	0.232059	2.625	0.271032	2.625	0.25712
2.63	-2.88513e-18	2.63	0	2.63	3.96517e-18	2.63	9.33701e-05	2.63	7.90791e-18	2.63	1.72151e-18	2.63	1.70163e-17	2.63	0.00987297	2.63	0.00398892	2.63	0.00797909	2.63	3.03686e-05	2.63	0.00261716	2.63	1.57726e-17	2.63	3.67722e-17	2.63	0.0247784	2.63	0.152236	2.63	0.156598	2.63	0.172151	2.63	0.180127	2.63	0.292909	2.63	0.253553	2.63	0.22911	2.63	0.266566	2.63	0.253022
2.635	-2.61541e-18	2.635	0	2.635	4.9602e-18	2.635	8.07815e-05	2.635	1.10775e-17	2.635	3.43979e-18	2.635	2.79032e-17	2.635	0.00974396	2.635	0.00381094	2.635	0.00743929	2.635	2.59723e-05	2.635	0.00269479	2.635	2.21516e-17	2.635	2.3756e-17	2.635	0.0248249	2.635	0.151857	2.635	0.156003	2.635	0.171173	2.635	0.178659	2.635	0.290606	2.635	0.249839	2.635	0.226161	2.635	0.262173	2.635	0.248924
2.64	-2.3457e-18	2.64	0	2.64	5.95523e-18	2.64	6.8193e-05	2.64	1.65608e-17	2.64	4.50974e-18	2.64	2.68459e-17	2.64	0.00961496	2.64	0.00365452	2.64	0.00696709	2.64	2.18669e-05	2.64	0.00279543	2.64	3.06292e-17	2.64	2.91504e-17	2.64	0.0248714	2.64	0.151478	2.64	0.155407	2.64	0.170196	2.64	0.177192	2.64	0.288303	2.64	0.246126	2.64	0.223226	2.64	0.25778	2.64	0.244826
2.645	-2.25029e-18	2.645	0	2.645	6.95026e-18	2.645	5.62066e-05	2.645	1.55598e-17	2.645	5.12237e-18	2.645	2.4582e-17	2.645	0.00948595	2.645	0.00351141	2.645	0.0064949	2.645	1.87123e-05	2.645	0.0028999	2.645	1.88e-17	2.645	3.86473e-17	2.645	0.0249149	2.645	0.151033	2.645	0.154807	2.645	0.169236	2.645	0.175724	2.645	0.285999	2.645	0.242654	2.645	0.220381	2.645	0.253388	2.645	0.24078
2.65	-2.67136e-18	2.65	0	2.65	7.94528e-18	2.65	4.88345e-05	2.65	1.41046e-17	2.65	5.19498e-18	2.65	1.96005e-17	2.65	0.00935695	2.65	0.0033683	2.65	0.0060227	2.65	1.57516e-05	2.65	0.00300438	2.65	9.70978e-18	2.65	4.11207e-17	2.65	0.0249535	2.65	0.150516	2.65	0.154206	2.65	0.168275	2.65	0.174256	2.65	0.283696	2.65	0.2392	2.65	0.217535	2.65	0.248995	2.65	0.237041
2.655	-3.09243e-18	2.655	0	2.655	8.94031e-18	2.655	4.14624e-05	2.655	1.15708e-17	2.655	5.11402e-18	2.655	1.94749e-17	2.655	0.00922794	2.655	0.00322519	2.655	0.0055987	2.655	1.33527e-05	2.655	0.00311782	2.655	1.81743e-17	2.655	4.4572e-17	2.655	0.0249921	2.655	0.149999	2.655	0.153606	2.655	0.167314	2.655	0.172788	2.655	0.281393	2.655	0.235746	2.655	0.214694	2.655	0.244758	2.655	0.233303
2.66	-3.51349e-18	2.66	0	2.66	9.93534e-18	2.66	3.40903e-05	2.66	7.75729e-18	2.66	1.64956e-17	2.66	2.38518e-17	2.66	0.00909934	2.66	0.00308208	2.66	0.00520224	2.66	1.12456e-05	2.66	0.00324769	2.66	2.27132e-17	2.66	5.14151e-17	2.66	0.0250307	2.66	0.149481	2.66	0.153005	2.66	0.166354	2.66	0.171387	2.66	0.27909	2.66	0.232292	2.66	0.211946	2.66	0.240521	2.66	0.229564
2.665	-3.93456e-18	2.665	0	2.665	9.52046e-18	2.665	2.86867e-05	2.665	2.09805e-18	2.665	2.4453e-17	2.665	1.88076e-17	2.665	0.00898368	2.665	0.00293897	2.665	0.00480578	2.665	9.43359e-06	2.665	0.00337756	2.665	2.01126e-17	2.665	4.85195e-17	2.665	0.0250694	2.665	0.148964	2.665	0.152402	2.665	0.165393	2.665	0.170054	2.665	0.276946	2.665	0.228838	2.665	0.209198	2.665	0.236284	2.665	0.225826
2.67	-4.35563e-18	2.67	0	2.67	8.81828e-18	2.67	2.45046e-05	2.67	1.96905e-18	2.67	1.30539e-17	2.67	1.02838e-17	2.67	0.00886802	2.67	0.00279586	2.67	0.00442166	2.67	7.95519e-06	2.67	0.00350743	2.67	2.21132e-17	2.67	3.26721e-17	2.67	0.025108	2.67	0.148447	2.67	0.151798	2.67	0.164432	2.67	0.168721	2.67	0.27486	2.67	0.225384	2.67	0.20645	2.67	0.232047	2.67	0.222293
2.675	-4.77669e-18	2.675	1.52714e-18	2.675	8.11609e-18	2.675	2.03225e-05	2.675	5.09814e-18	2.675	5.24334e-18	2.675	1.06009e-17	2.675	0.00875237	2.675	0.00267993	2.675	0.00409746	2.675	6.59551e-06	2.675	0.00365733	2.675	2.79137e-17	2.675	3.02144e-17	2.675	0.0251466	2.675	0.147914	2.675	0.151195	2.675	0.163482	2.675	0.167388	2.675	0.272774	2.675	0.222172	2.675	0.20379	2.675	0.227884	2.675	0.218911
2.68	-5.19776e-18	2.68	4.28746e-18	2.68	7.41391e-18	2.68	1.63641e-05	2.68	2.91347e-18	2.68	3.94737e-18	2.68	1.22796e-17	2.68	0.00863671	2.68	0.00256746	2.68	0.00377326	2.68	5.57438e-06	2.68	0.00381078	2.68	2.29793e-17	2.68	3.54669e-17	2.68	0.0251832	2.68	0.147265	2.68	0.150591	2.68	0.162547	2.68	0.166055	2.68	0.270688	2.68	0.218997	2.68	0.201135	2.68	0.223804	2.68	0.215528
2.685	-4.63061e-18	2.685	3.05207e-18	2.685	6.71172e-18	2.685	1.40653e-05	2.685	4.78423e-19	2.685	2.34318e-18	2.685	1.84628e-17	2.685	0.00852106	2.685	0.00245499	2.685	0.00344906	2.685	4.61834e-06	2.685	0.00396424	2.685	1.42851e-17	2.685	3.01886e-17	2.685	0.0252141	2.685	0.146616	2.685	0.149987	2.685	0.161612	2.685	0.164722	2.685	0.268602	2.685	0.215822	2.685	0.198479	2.685	0.219724	2.685	0.212145
2.69	-3.96975e-18	2.69	2.91745e-19	2.69	6.00953e-18	2.69	1.17666e-05	2.69	7.42137e-18	2.69	4.84132e-19	2.69	1.8625e-17	2.69	0.0084054	2.69	0.00234252	2.69	0.00317133	2.69	3.86779e-06	2.69	0.00412503	2.69	6.62611e-18	2.69	2.39399e-17	2.69	0.0252449	2.69	0.145968	2.69	0.149382	2.69	0.160677	2.69	0.163442	2.69	0.266517	2.69	0.212647	2.69	0.1959	2.69	0.215644	2.69	0.208767
2.695	-3.30889e-18	2.695	0	2.695	5.30735e-18	2.695	9.4679e-06	2.695	1.16692e-17	2.695	7.57348e-18	2.695	8.2882e-18	2.695	0.00828975	2.695	0.00223006	2.695	0.00291303	2.695	3.20835e-06	2.695	0.00429975	2.695	1.48241e-19	2.695	3.9483e-17	2.695	0.0252757	2.695	0.145319	2.695	0.148778	2.695	0.159742	2.695	0.162232	2.695	0.264514	2.695	0.209472	2.695	0.193335	2.695	0.211564	2.695	0.205731
2.7	-2.64803e-18	2.7	0	2.7	5.30125e-18	2.7	7.83569e-06	2.7	9.2775e-18	2.7	1.78137e-17	2.7	6.41784e-18	2.7	0.00817409	2.7	0.00211759	2.7	0.00265474	2.7	2.65621e-06	2.7	0.00447446	2.7	1.32057e-18	2.7	4.48372e-17	2.7	0.0253066	2.7	0.144671	2.7	0.148174	2.7	0.158807	2.7	0.161022	2.7	0.262619	2.7	0.206297	2.7	0.190769	2.7	0.207634	2.7	0.202695
2.705	-1.98717e-18	2.705	0	2.705	5.49368e-18	2.705	6.61123e-06	2.705	7.73287e-18	2.705	1.75772e-17	2.705	1.07832e-17	2.705	0.00807168	2.705	0.00200917	2.705	0.00241027	2.705	2.20807e-06	2.705	0.00464917	2.705	3.24244e-18	2.705	1.97491e-17	2.705	0.0253374	2.705	0.144022	2.705	0.14757	2.705	0.157872	2.705	0.159813	2.705	0.260724	2.705	0.203354	2.705	0.18827	2.705	0.203714	2.705	0.19966
2.71	-1.32631e-18	2.71	0	2.71	5.68612e-18	2.71	5.38677e-06	2.71	7.00678e-18	2.71	1.59126e-17	2.71	1.60689e-17	2.71	0.00797008	2.71	0.00192283	2.71	0.00220973	2.71	1.80455e-06	2.71	0.00483929	2.71	6.76169e-18	2.71	1.65353e-17	2.71	0.0253682	2.71	0.143281	2.71	0.146966	2.71	0.156964	2.71	0.158603	2.71	0.258828	2.71	0.200466	2.71	0.185793	2.71	0.199794	2.71	0.196624
2.715	-6.65454e-19	2.715	0	2.715	5.87856e-18	2.715	4.23462e-06	2.715	7.78743e-18	2.715	9.57721e-18	2.715	2.16031e-17	2.715	0.00786847	2.715	0.00183649	2.715	0.00200919	2.715	1.50497e-06	2.715	0.00503233	2.715	8.05341e-18	2.715	3.94008e-17	2.715	0.0253981	2.715	0.142513	2.715	0.146362	2.715	0.156064	2.715	0.157393	2.715	0.256933	2.715	0.197578	2.715	0.183316	2.715	0.195873	2.715	0.193738
2.72	-3.55048e-19	2.72	0	2.72	6.07099e-18	2.72	3.60243e-06	2.72	9.13e-18	2.72	4.32759e-18	2.72	1.80928e-17	2.72	0.00776686	2.72	0.00175014	2.72	0.00180865	2.72	1.22677e-06	2.72	0.00522536	2.72	7.22445e-18	2.72	3.41685e-17	2.72	0.0254212	2.72	0.141744	2.72	0.14576	2.72	0.155163	2.72	0.156223	2.72	0.255037	2.72	0.194691	2.72	0.180899	2.72	0.192021	2.72	0.191037
2.725	-3.04281e-19	2.725	0	2.725	6.26343e-18	2.725	2.97024e-06	2.725	6.17681e-18	2.725	1.42633e-18	2.725	1.46415e-17	2.725	0.00766525	2.725	0.0016638	2.725	0.00164585	2.725	1.01545e-06	2.725	0.00542335	2.725	1.29046e-17	2.725	1.45613e-17	2.725	0.0254443	2.725	0.140976	2.725	0.145158	2.725	0.154263	2.725	0.155123	2.725	0.253165	2.725	0.191803	2.725	0.178511	2.725	0.188265	2.725	0.188336
2.73	-2.53514e-19	2.73	0	2.73	6.45586e-18	2.73	2.33805e-06	2.73	3.8466e-18	2.73	0	2.73	1.1458e-17	2.73	0.00756364	2.73	0.00157746	2.73	0.00149408	2.73	8.29358e-07	2.73	0.00563112	2.73	2.13057e-17	2.73	3.14188e-17	2.73	0.0254675	2.73	0.140207	2.73	0.144556	2.73	0.153362	2.73	0.154023	2.73	0.251425	2.73	0.188916	2.73	0.176123	2.73	0.18451	2.73	0.185634
2.735	-2.02748e-19	2.735	0	2.735	6.18604e-18	2.735	1.90283e-06	2.735	5.76435e-18	2.735	0	2.735	1.19096e-17	2.735	0.00746203	2.735	0.00149111	2.735	0.00134231	2.735	6.77927e-07	2.735	0.00583888	2.735	1.11472e-17	2.735	5.04411e-17	2.735	0.0254906	2.735	0.139439	2.735	0.143955	2.735	0.152462	2.735	0.152923	2.735	0.249685	2.735	0.186239	2.735	0.173787	2.735	0.180754	2.735	0.182933
2.74	-1.51981e-19	2.74	0	2.74	5.74127e-18	2.74	1.58642e-06	2.74	6.08197e-18	2.74	2.31149e-18	2.74	1.73514e-17	2.74	0.00736042	2.74	0.00141392	2.74	0.00120281	2.74	5.55367e-07	2.74	0.00604664	2.74	9.64484e-19	2.74	2.54523e-17	2.74	0.0255138	2.74	0.138627	2.74	0.143356	2.74	0.151568	2.74	0.151823	2.74	0.247944	2.74	0.183636	2.74	0.17149	2.74	0.176999	2.74	0.180516
2.745	-1.01215e-19	2.745	0	2.745	5.2965e-18	2.745	1.27e-06	2.745	3.87375e-18	2.745	5.61091e-18	2.745	1.63309e-17	2.745	0.00727122	2.745	0.00134919	2.745	0.00109082	2.745	4.47558e-07	2.745	0.00626309	2.745	1.15583e-17	2.745	1.55865e-17	2.745	0.0255369	2.745	0.137755	2.745	0.142757	2.745	0.150709	2.745	0.150723	2.745	0.246204	2.745	0.181033	2.745	0.169194	2.745	0.173396	2.745	0.178135
2.75	-5.04481e-20	2.75	1.21695e-18	2.75	4.85172e-18	2.75	9.74019e-07	2.75	4.35069e-18	2.75	4.00615e-18	2.75	1.15611e-17	2.75	0.00718409	2.75	0.00128445	2.75	0.000978835	2.75	3.68225e-07	2.75	0.0064813	2.75	1.61356e-17	2.75	4.50508e-17	2.75	0.02556	2.75	0.136883	2.75	0.142159	2.75	0.149851	2.75	0.14965	2.75	0.244464	2.75	0.17843	2.75	0.166942	2.75	0.169814	2.75	0.175753
2.755	-1.81034e-20	2.755	2.30984e-18	2.755	4.40695e-18	2.755	8.20476e-07	2.755	6.56147e-18	2.755	2.13884e-18	2.755	1.85154e-17	2.755	0.00709696	2.755	0.00121972	2.755	0.00086685	2.755	2.95211e-07	2.755	0.00669951	2.755	5.54183e-18	2.755	4.62329e-17	2.755	0.0255756	2.755	0.136011	2.755	0.14156	2.755	0.148992	2.755	0.148645	2.755	0.242724	2.755	0.175828	2.755	0.164739	2.755	0.166231	2.755	0.173372
2.76	-4.55716e-20	2.76	9.83452e-19	2.76	3.96218e-18	2.76	6.66932e-07	2.76	6.39261e-18	2.76	3.78704e-18	2.76	2.667e-17	2.76	0.00700984	2.76	0.00115498	2.76	0.000781336	2.76	2.41626e-07	2.76	0.00691952	2.76	8.29529e-18	2.76	1.71565e-17	2.76	0.0255912	2.76	0.135139	2.76	0.140966	2.76	0.148134	2.76	0.147639	2.76	0.241081	2.76	0.173225	2.76	0.162537	2.76	0.162648	2.76	0.171089
2.765	-7.30397e-20	2.765	0	2.765	3.51741e-18	2.765	5.13388e-07	2.765	6.08684e-18	2.765	4.61921e-18	2.765	1.84812e-17	2.765	0.00692271	2.765	0.00109025	2.765	0.000700767	2.765	1.94243e-07	2.765	0.00714323	2.765	2.56902e-17	2.765	1.74596e-17	2.765	0.0256068	2.765	0.134267	2.765	0.140372	2.765	0.147275	2.765	0.146634	2.765	0.239454	2.765	0.170806	2.765	0.160372	2.765	0.159131	2.765	0.169011
2.77	-1.00508e-19	2.77	0	2.77	3.35733e-18	2.77	4.10825e-07	2.77	1.30225e-17	2.77	3.32325e-18	2.77	1.36286e-17	2.77	0.00683558	2.77	0.00102551	2.77	0.000620198	2.77	1.56832e-07	2.77	0.00736693	2.77	1.9783e-17	2.77	3.10543e-17	2.77	0.0256223	2.77	0.133389	2.77	0.139778	2.77	0.146417	2.77	0.145628	2.77	0.237827	2.77	0.168475	2.77	0.158267	2.77	0.155732	2.77	0.166933
2.775	-1.27976e-19	2.775	0	2.775	3.3357e-18	2.775	3.38577e-07	2.775	1.69488e-17	2.775	4.72302e-18	2.775	1.79334e-17	2.775	0.00674845	2.775	0.000972788	2.775	0.000548692	2.775	1.26573e-07	2.775	0.00759064	2.775	2.38804e-18	2.775	2.0433e-17	2.775	0.0256379	2.775	0.132434	2.775	0.139184	2.775	0.145584	2.775	0.144623	2.775	0.2362	2.775	0.166145	2.775	0.156162	2.775	0.152333	2.775	0.164855
2.78	-1.55444e-19	2.78	0	2.78	3.31408e-18	2.78	2.6633e-07	2.78	1.26171e-17	2.78	9.17037e-18	2.78	2.14737e-17	2.78	0.00666133	2.78	0.000925406	2.78	0.000492164	2.78	1.00622e-07	2.78	0.00781435	2.78	2.34265e-18	2.78	9.22247e-18	2.78	0.0256535	2.78	0.131478	2.78	0.138595	2.78	0.144774	2.78	0.143635	2.78	0.234573	2.78	0.163814	2.78	0.154086	2.78	0.148934	2.78	0.162776
2.785	-1.82912e-19	2.785	0	2.785	3.29245e-18	2.785	1.9914e-07	2.785	7.55273e-18	2.785	1.00232e-17	2.785	2.41806e-17	2.785	0.00658546	2.785	0.000878024	2.785	0.000435635	2.785	7.1213e-08	2.785	0.00803805	2.785	4.95203e-18	2.785	1.87374e-17	2.785	0.0256691	2.785	0.130523	2.785	0.138007	2.785	0.143964	2.785	0.142708	2.785	0.232946	2.785	0.161483	2.785	0.152083	2.785	0.145536	2.785	0.160912
2.79	-2.1038e-19	2.79	0	2.79	3.27083e-18	2.79	1.66173e-07	2.79	1.71625e-18	2.79	9.03717e-18	2.79	2.21167e-17	2.79	0.00651295	2.79	0.000830642	2.79	0.000379107	2.79	4.17566e-08	2.79	0.00826175	2.79	5.76129e-18	2.79	2.66867e-17	2.79	0.0256782	2.79	0.129568	2.79	0.137418	2.79	0.143154	2.79	0.141782	2.79	0.231357	2.79	0.159153	2.79	0.15008	2.79	0.142299	2.79	0.159116
2.795	-1.83113e-19	2.795	0	2.795	3.2492e-18	2.795	1.33206e-07	2.795	7.1166e-19	2.795	1.12049e-17	2.795	1.79075e-17	2.795	0.00644044	2.795	0.000783261	2.795	0.000338845	2.795	1.65167e-08	2.795	0.00848356	2.795	6.75132e-18	2.795	3.10628e-17	2.795	0.0256864	2.795	0.128612	2.795	0.13683	2.795	0.142344	2.795	0.140855	2.795	0.229796	2.795	0.156975	2.795	0.148097	2.795	0.139095	2.795	0.157319
2.8	-1.49528e-19	2.8	0	2.8	3.22758e-18	2.8	1.0024e-07	2.8	1.71216e-18	2.8	1.36298e-17	2.8	1.33014e-17	2.8	0.00636793	2.8	0.000735879	2.8	0.000300164	2.8	0	2.8	0.00870135	2.8	8.28785e-18	2.8	2.67733e-17	2.8	0.0256945	2.8	0.127657	2.8	0.136247	2.8	0.141533	2.8	0.139929	2.8	0.228236	2.8	0.154896	2.8	0.146199	2.8	0.135892	2.8	0.155523
2.805	-1.15942e-19	2.805	1.46445e-18	2.805	2.96665e-18	2.805	7.36392e-08	2.805	1.53139e-18	2.805	1.01809e-17	2.805	9.11242e-18	2.805	0.00629542	2.805	0.000688497	2.805	0.000261483	2.805	0	2.805	0.00891913	2.805	6.91166e-18	2.805	1.41607e-17	2.805	0.0257027	2.805	0.126658	2.805	0.135664	2.805	0.140723	2.805	0.139002	2.805	0.226675	2.805	0.152817	2.805	0.144301	2.805	0.132688	2.805	0.153776
2.81	-8.23567e-20	2.81	2.67504e-18	2.81	2.55915e-18	2.81	5.07708e-08	2.81	1.19048e-18	2.81	7.48875e-18	2.81	8.55349e-18	2.81	0.00622291	2.81	0.00065411	2.81	0.000228537	2.81	4.63343e-19	2.81	0.00913691	2.81	1.85043e-18	2.81	2.16759e-17	2.81	0.0257109	2.81	0.125643	2.81	0.135082	2.81	0.139961	2.81	0.138086	2.81	0.225114	2.81	0.150737	2.81	0.142414	2.81	0.129547	2.81	0.152235
2.815	-4.87713e-20	2.815	1.11822e-18	2.815	2.15164e-18	2.815	2.79024e-08	2.815	4.61831e-19	2.815	7.21747e-18	2.815	9.27907e-18	2.815	0.0061504	2.815	0.000620259	2.815	0.000202721	2.815	1.25383e-18	2.815	0.00934484	2.815	0	2.815	3.71955e-17	2.815	0.0257191	2.815	0.124627	2.815	0.134501	2.815	0.139204	2.815	0.137223	2.815	0.223554	2.815	0.148658	2.815	0.140624	2.815	0.126551	2.815	0.150694
2.82	-1.51859e-20	2.82	0	2.82	1.74414e-18	2.82	7.75081e-09	2.82	1.04439e-18	2.82	5.38155e-18	2.82	1.26845e-17	2.82	0.00607789	2.82	0.000586407	2.82	0.000176904	2.82	8.9268e-19	2.82	0.00955053	2.82	0	2.82	5.35395e-17	2.82	0.0257272	2.82	0.123612	2.82	0.133925	2.82	0.138447	2.82	0.136361	2.82	0.221998	2.82	0.146579	2.82	0.138834	2.82	0.123556	2.82	0.149153
2.825	1.83995e-20	2.825	0	2.825	1.33664e-18	2.825	5.44829e-09	2.825	3.89649e-18	2.825	1.47463e-18	2.825	1.16531e-17	2.825	0.00601525	2.825	0.000552556	2.825	0.000151088	2.825	3.17962e-19	2.825	0.00975623	2.825	2.33064e-18	2.825	6.70966e-17	2.825	0.02573	2.825	0.122596	2.825	0.133349	2.825	0.13769	2.825	0.135498	2.825	0.220455	2.825	0.144622	2.825	0.137045	2.825	0.12056	2.825	0.147613
2.83	-1.51401e-19	2.83	7.72693e-19	2.83	9.29139e-19	2.83	3.14577e-09	2.83	4.80744e-18	2.83	0	2.83	6.77164e-18	2.83	0.00595718	2.83	0.000518704	2.83	0.000134101	2.83	1.30068e-19	2.83	0.00995625	2.83	5.45682e-18	2.83	6.08778e-17	2.83	0.0257309	2.83	0.121581	2.83	0.132772	2.83	0.136932	2.83	0.134636	2.83	0.218912	2.83	0.142767	2.83	0.135365	2.83	0.117564	2.83	0.146212
2.835	-4.82594e-19	2.835	2.48121e-18	2.835	5.21638e-19	2.835	8.43257e-10	2.835	4.347e-18	2.835	0	2.835	3.22434e-18	2.835	0.0058991	2.835	0.000484853	2.835	0.000117293	2.835	8.17776e-20	2.835	0.0101437	2.835	2.35528e-17	2.835	5.76923e-17	2.835	0.0257319	2.835	0.120552	2.835	0.132199	2.835	0.136175	2.835	0.133773	2.835	0.217369	2.835	0.140912	2.835	0.133685	2.835	0.114737	2.835	0.144894
2.84	-8.13788e-19	2.84	2.06163e-18	2.84	3.83317e-19	2.84	2.28273e-18	2.84	5.14748e-18	2.84	3.35967e-18	2.84	1.29363e-19	2.84	0.00584102	2.84	0.000453346	2.84	0.000100486	2.84	3.47499e-19	2.84	0.0103312	2.84	3.44562e-17	2.84	6.06195e-17	2.84	0.0257328	2.84	0.119501	2.84	0.13163	2.84	0.135434	2.84	0.132915	2.84	0.215825	2.84	0.139057	2.84	0.132005	2.84	0.111959	2.84	0.143576
2.845	-1.14498e-18	2.845	3.53115e-19	2.845	4.50123e-19	2.845	1.67839e-18	2.845	6.17013e-18	2.845	7.4562e-18	2.845	3.22069e-18	2.845	0.00578295	2.845	0.000429739	2.845	8.68335e-05	2.845	3.21834e-19	2.845	0.0105187	2.845	1.88078e-17	2.845	5.09784e-17	2.845	0.0257337	2.845	0.118451	2.845	0.131061	2.845	0.134733	2.845	0.132103	2.845	0.214282	2.845	0.137201	2.845	0.130425	2.845	0.109181	2.845	0.142258
2.85	-1.47617e-18	2.85	0	2.85	5.1693e-19	2.85	1.07405e-18	2.85	4.08907e-18	2.85	7.69907e-18	2.85	6.14507e-18	2.85	0.00572487	2.85	0.000406132	2.85	7.61587e-05	2.85	5.61126e-20	2.85	0.0106867	2.85	9.85021e-18	2.85	3.05028e-17	2.85	0.0257347	2.85	0.1174	2.85	0.130492	2.85	0.134031	2.85	0.131291	2.85	0.212739	2.85	0.135346	2.85	0.128856	2.85	0.106404	2.85	0.140953
2.855	-1.80737e-18	2.855	0	2.855	5.83736e-19	2.855	5.30206e-19	2.855	3.91034e-18	2.855	8.34137e-18	2.855	6.93073e-18	2.855	0.0056668	2.855	0.000382525	2.855	6.54838e-05	2.855	0	2.855	0.0108501	2.855	1.06792e-17	2.855	4.00833e-17	2.855	0.0257356	2.855	0.116349	2.855	0.129928	2.855	0.13333	2.855	0.130478	2.855	0.211165	2.855	0.133584	2.855	0.127286	2.855	0.103682	2.855	0.139819
2.86	-2.13856e-18	2.86	0	2.86	6.50542e-19	2.86	3.72542e-19	2.86	9.57943e-18	2.86	1.05898e-17	2.86	8.92966e-18	2.86	0.00560872	2.86	0.000358918	2.86	5.50076e-05	2.86	0	2.86	0.0110135	2.86	1.00493e-17	2.86	6.00907e-17	2.86	0.0257321	2.86	0.115298	2.86	0.129366	2.86	0.132629	2.86	0.129666	2.86	0.209591	2.86	0.131923	2.86	0.125806	2.86	0.101131	2.86	0.138685
2.865	-2.29256e-18	2.865	0	2.865	7.17348e-19	2.865	2.14879e-19	2.865	9.3148e-18	2.865	1.2542e-17	2.865	1.28998e-17	2.865	0.00555896	2.865	0.00033531	2.865	4.83933e-05	2.865	0	2.865	0.011168	2.865	8.44281e-18	2.865	4.18466e-17	2.865	0.025726	2.865	0.114247	2.865	0.128804	2.865	0.131927	2.865	0.128854	2.865	0.208016	2.865	0.130262	2.865	0.124346	2.865	0.0985805	2.865	0.137551
2.87	-1.81318e-18	2.87	0	2.87	7.84154e-19	2.87	5.7216e-20	2.87	2.23079e-18	2.87	1.40334e-17	2.87	1.11088e-17	2.87	0.0055148	2.87	0.000311703	2.87	4.17789e-05	2.87	7.65197e-19	2.87	0.011302	2.87	1.20559e-17	2.87	2.34499e-17	2.87	0.0257199	2.87	0.113185	2.87	0.128243	2.87	0.131226	2.87	0.128043	2.87	0.206442	2.87	0.1286	2.87	0.122886	2.87	0.0960297	2.87	0.136418
2.875	-1.3338e-18	2.875	9.91245e-19	2.875	8.42863e-19	2.875	1.44435e-18	2.875	8.78726e-19	2.875	9.92409e-18	2.875	5.35351e-18	2.875	0.00547065	2.875	0.00029185	2.875	3.51646e-05	2.875	3.60029e-18	2.875	0.011436	2.875	1.70405e-17	2.875	1.58455e-17	2.875	0.0257138	2.875	0.112124	2.875	0.127687	2.875	0.130563	2.875	0.127269	2.875	0.204868	2.875	0.126939	2.875	0.121503	2.875	0.093479	2.875	0.135354
2.88	-8.54421e-19	2.88	4.24218e-18	2.88	8.93943e-19	2.88	3.71143e-18	2.88	2.16136e-18	2.88	1.81782e-18	2.88	1.05749e-17	2.88	0.00542649	2.88	0.000275791	2.88	3.0076e-05	2.88	5.7209e-18	2.88	0.01157	2.88	1.30171e-17	2.88	1.54748e-17	2.88	0.0257076	2.88	0.111062	2.88	0.127134	2.88	0.129918	2.88	0.126496	2.88	0.203294	2.88	0.125277	2.88	0.12015	2.88	0.0910954	2.88	0.13436
2.885	-3.75041e-19	2.885	4.40186e-18	2.885	9.45022e-19	2.885	5.9785e-18	2.885	3.25881e-18	2.885	9.27169e-18	2.885	1.82883e-17	2.885	0.00538233	2.885	0.000259732	2.885	2.60773e-05	2.885	7.15623e-18	2.885	0.0116769	2.885	9.92993e-18	2.885	2.80417e-17	2.885	0.0257015	2.885	0.110001	2.885	0.12658	2.885	0.129274	2.885	0.125723	2.885	0.201667	2.885	0.123684	2.885	0.118797	2.885	0.0887774	2.885	0.133366
2.89	1.04339e-19	2.89	1.15092e-18	2.89	9.96102e-19	2.89	7.8073e-18	2.89	3.9079e-18	2.89	2.12236e-17	2.89	1.38439e-17	2.89	0.00533818	2.89	0.000243673	2.89	2.20787e-05	2.89	4.30668e-18	2.89	0.0117771	2.89	1.18164e-17	2.89	4.61121e-17	2.89	0.0256954	2.89	0.108939	2.89	0.126026	2.89	0.12863	2.89	0.124949	2.89	0.200019	2.89	0.122185	2.89	0.117508	2.89	0.0864595	2.89	0.132373
2.895	5.83719e-19	2.895	0	2.895	1.04718e-18	2.895	6.91603e-18	2.895	1.54727e-18	2.895	1.46172e-17	2.895	1.15046e-17	2.895	0.00529402	2.895	0.000227615	2.895	1.8273e-05	2.895	3.62521e-20	2.895	0.0118772	2.895	1.08678e-17	2.895	6.84368e-17	2.895	0.0256858	2.895	0.107877	2.895	0.12548	2.895	0.127985	2.895	0.124176	2.895	0.19837	2.895	0.120686	2.895	0.116257	2.895	0.0841415	2.895	0.131379
2.9	1.0631e-18	2.9	0	2.9	1.09826e-18	2.9	6.02476e-18	2.9	2.5057e-18	2.9	8.31787e-18	2.9	1.6351e-17	2.9	0.00524987	2.9	0.000211556	2.9	1.59144e-05	2.9	0	2.9	0.0119664	2.9	5.1056e-18	2.9	6.16262e-17	2.9	0.0256728	2.9	0.106824	2.9	0.124935	2.9	0.127341	2.9	0.123403	2.9	0.196722	2.9	0.119187	2.9	0.115006	2.9	0.0818685	2.9	0.130471
2.905	8.62369e-19	2.905	2.70793e-19	2.905	1.14934e-18	2.905	5.1335e-18	2.905	9.77808e-18	2.905	6.85123e-18	2.905	1.4631e-17	2.905	0.00521239	2.905	0.000195497	2.905	1.35558e-05	2.905	0	2.905	0.0120292	2.905	9.95691e-18	2.905	4.6083e-17	2.905	0.0256599	2.905	0.105775	2.905	0.124389	2.905	0.126699	2.905	0.122657	2.905	0.195073	2.905	0.117689	2.905	0.113806	2.905	0.0797865	2.905	0.12957
2.91	5.68588e-19	2.91	6.02444e-19	2.91	1.09968e-18	2.91	4.02133e-18	2.91	8.95239e-18	2.91	6.18299e-18	2.91	4.48484e-18	2.91	0.00518132	2.91	0.000183569	2.91	1.11971e-05	2.91	0	2.91	0.0120921	2.91	2.30272e-17	2.91	5.54335e-17	2.91	0.0256469	2.91	0.104725	2.91	0.123844	2.91	0.126111	2.91	0.121914	2.91	0.193425	2.91	0.11619	2.91	0.112651	2.91	0.0777046	2.91	0.128668
2.915	2.74807e-19	2.915	3.82446e-19	2.915	9.32817e-19	2.915	2.78515e-18	2.915	1.87587e-18	2.915	6.98232e-18	2.915	5.90643e-19	2.915	0.00515024	2.915	0.000172905	2.915	9.48503e-06	2.915	1.89256e-18	2.915	0.012155	2.915	1.52377e-17	2.915	5.91573e-17	2.915	0.0256339	2.915	0.103676	2.915	0.123308	2.915	0.125523	2.915	0.12117	2.915	0.191731	2.915	0.114738	2.915	0.111496	2.915	0.0756226	2.915	0.127767
2.92	-1.89733e-20	2.92	4.19445e-19	2.92	7.65957e-19	2.92	1.54896e-18	2.92	1.5247e-18	2.92	9.99452e-18	2.92	7.21858e-20	2.92	0.00511917	2.92	0.000162241	2.92	8.11794e-06	2.92	5.89727e-18	2.92	0.0121866	2.92	7.3371e-19	2.92	3.43513e-17	2.92	0.0256209	2.92	0.102627	2.92	0.122771	2.92	0.124935	2.92	0.120427	2.92	0.189974	2.92	0.113373	2.92	0.11038	2.92	0.0735407	2.92	0.126882
2.925	-3.12754e-19	2.925	1.86929e-18	2.925	5.99096e-19	2.925	4.686e-19	2.925	3.02632e-18	2.925	1.48576e-17	2.925	1.00823e-17	2.925	0.0050881	2.925	0.000151577	2.925	6.75085e-06	2.925	4.1903e-18	2.925	0.01221	2.925	1.02271e-18	2.925	2.59569e-17	2.925	0.0256079	2.925	0.101577	2.925	0.122234	2.925	0.124347	2.925	0.119683	2.925	0.188217	2.925	0.112008	2.925	0.109314	2.925	0.0716155	2.925	0.126024
2.93	-6.06535e-19	2.93	2.53187e-18	2.93	4.32235e-19	2.93	3.28979e-19	2.93	5.00871e-18	2.93	1.38805e-17	2.93	2.07594e-17	2.93	0.00505702	2.93	0.000140912	2.93	5.49656e-06	2.93	1.85593e-19	2.93	0.0122334	2.93	1.79327e-18	2.93	4.37148e-17	2.93	0.0255924	2.93	0.100538	2.93	0.121699	2.93	0.123759	2.93	0.11894	2.93	0.18646	2.93	0.110643	2.93	0.108247	2.93	0.0697701	2.93	0.125167
2.935	-9.00315e-19	2.935	1.58222e-18	2.935	2.65374e-19	2.935	1.89359e-19	2.935	6.95789e-18	2.935	1.08168e-17	2.935	1.81164e-17	2.935	0.00502595	2.935	0.000130248	2.935	4.73447e-06	2.935	0	2.935	0.0122452	2.935	7.16071e-19	2.935	4.88777e-17	2.935	0.0255728	2.935	0.0995204	2.935	0.121171	2.935	0.123171	2.935	0.118217	2.935	0.184704	2.935	0.109278	2.935	0.107208	2.935	0.0679248	2.935	0.12431
2.94	-1.0952e-18	2.94	1.48992e-18	2.94	9.85133e-20	2.94	4.97378e-20	2.94	8.79193e-18	2.94	8.34507e-18	2.94	1.48994e-17	2.94	0.00499487	2.94	0.000119712	2.94	3.97239e-06	2.94	1.09355e-18	2.94	0.0122283	2.94	0	2.94	4.5323e-17	2.94	0.0255531	2.94	0.0985029	2.94	0.120644	2.94	0.122605	2.94	0.117496	2.94	0.182947	2.94	0.107913	2.94	0.10622	2.94	0.0660795	2.94	0.123452
2.945	-1.20607e-18	2.945	2.25972e-18	2.945	0	2.945	0	2.945	7.66363e-18	2.945	6.45496e-18	2.945	1.02317e-17	2.945	0.00496886	2.945	0.000112804	2.945	3.2103e-06	2.945	6.72483e-18	2.945	0.0122113	2.945	0	2.945	4.98604e-17	2.945	0.0255335	2.945	0.0974854	2.945	0.120116	2.945	0.122071	2.945	0.116776	2.945	0.181174	2.945	0.106579	2.945	0.105233	2.945	0.0642659	2.945	0.122594
2.95	-1.31695e-18	2.95	4.55418e-18	2.95	0	2.95	0	2.95	2.82038e-18	2.95	8.4554e-18	2.95	9.47002e-18	2.95	0.00494972	2.95	0.000105895	2.95	2.6999e-06	2.95	7.45995e-18	2.95	0.0121944	2.95	0	2.95	5.64491e-17	2.95	0.0255139	2.95	0.0964679	2.95	0.119591	2.95	0.121536	2.95	0.116056	2.95	0.179288	2.95	0.105323	2.95	0.104262	2.95	0.0626559	2.95	0.121736
2.955	-1.42782e-18	2.955	7.60248e-18	2.955	0	2.955	0	2.955	1.2319e-18	2.955	9.47482e-18	2.955	1.2694e-17	2.955	0.00493058	2.955	9.89864e-05	2.955	2.28698e-06	2.955	1.82867e-18	2.955	0.0121464	2.955	0	2.955	5.28029e-17	2.955	0.0254942	2.955	0.0954503	2.955	0.119072	2.955	0.121002	2.955	0.115336	2.955	0.177403	2.955	0.104068	2.955	0.103343	2.955	0.0610459	2.955	0.120877
2.96	-1.53869e-18	2.96	7.80167e-18	2.96	0	2.96	0	2.96	1.29441e-18	2.96	8.3444e-18	2.96	1.9457e-17	2.96	0.00491144	2.96	9.20777e-05	2.96	1.87406e-06	2.96	1.14641e-18	2.96	0.0120897	2.96	3.46111e-18	2.96	5.7559e-17	2.96	0.0254746	2.96	0.0944328	2.96	0.118554	2.96	0.120467	2.96	0.114616	2.96	0.175517	2.96	0.102812	2.96	0.102424	2.96	0.0594359	2.96	0.120019
2.965	-1.64957e-18	2.965	7.46939e-18	2.965	0	2.965	0	2.965	3.18827e-18	2.965	8.31324e-18	2.965	2.76913e-17	2.965	0.0048923	2.965	8.51691e-05	2.965	1.51005e-06	2.965	2.84413e-18	2.965	0.0120331	2.965	8.26096e-18	2.965	9.44748e-17	2.965	0.0254534	2.965	0.0934612	2.965	0.118035	2.965	0.119933	2.965	0.113912	2.965	0.173631	2.965	0.101556	2.965	0.101514	2.965	0.0578259	2.965	0.119151
2.97	-1.76044e-18	2.97	8.34762e-18	2.97	0	2.97	0	2.97	4.9686e-18	2.97	9.35726e-18	2.97	1.38124e-17	2.97	0.00487316	2.97	7.82605e-05	2.97	1.28879e-06	2.97	1.4323e-18	2.97	0.0119659	2.97	4.28663e-18	2.97	1.01997e-16	2.97	0.0254273	2.97	0.0924909	2.97	0.117521	2.97	0.119399	2.97	0.113212	2.97	0.171745	2.97	0.100301	2.97	0.100652	2.97	0.0563569	2.97	0.118253
2.975	-1.8676e-18	2.975	8.80963e-18	2.975	0	2.975	0	2.975	3.656e-18	2.975	1.02478e-17	2.975	1.50231e-18	2.975	0.00485403	2.975	7.21262e-05	2.975	1.06753e-06	2.975	0	2.975	0.0118714	2.975	3.06623e-18	2.975	6.76616e-17	2.975	0.0254012	2.975	0.0915206	2.975	0.117012	2.975	0.118903	2.975	0.112512	2.975	0.16986	2.975	0.099065	2.975	0.0997894	2.975	0.0549792	2.975	0.117355
2.98	-1.96008e-18	2.98	7.38508e-18	2.98	0	2.98	0	2.98	2.55298e-18	2.98	1.10719e-17	2.98	1.3135e-17	2.98	0.00483489	2.98	6.77778e-05	2.98	8.46272e-07	2.98	0	2.98	0.0117769	2.98	3.17428e-17	2.98	5.37998e-17	2.98	0.0253752	2.98	0.0905503	2.98	0.116503	2.98	0.118418	2.98	0.111812	2.98	0.167864	2.98	0.0979001	2.98	0.0989299	2.98	0.0536015	2.98	0.116457
2.985	-2.05255e-18	2.985	5.61098e-18	2.985	0	2.985	0	2.985	1.88941e-18	2.985	1.2352e-17	2.985	1.77343e-17	2.985	0.0048193	2.985	6.34294e-05	2.985	7.08377e-07	2.985	0	2.985	0.0116824	2.985	4.45259e-17	2.985	5.25971e-17	2.985	0.0253491	2.985	0.08958	2.985	0.115994	2.985	0.117933	2.985	0.111112	2.985	0.165846	2.985	0.0967352	2.985	0.0981123	2.985	0.0522239	2.985	0.115559
2.99	-2.14502e-18	2.99	3.19136e-18	2.99	0	2.99	0	2.99	1.10245e-18	2.99	1.36701e-17	2.99	8.71316e-18	2.99	0.00481067	2.99	5.90809e-05	2.99	5.92697e-07	2.99	0	2.99	0.0115612	2.99	2.01964e-17	2.99	4.76785e-17	2.99	0.0253231	2.99	0.0886097	2.99	0.115491	2.99	0.117448	2.99	0.110412	2.99	0.163828	2.99	0.0955702	2.99	0.0972947	2.99	0.0508642	2.99	0.114613
2.995	-2.23749e-18	2.995	3.72447e-18	2.995	0	2.995	0	2.995	2.11543e-19	2.995	1.47826e-17	2.995	1.46819e-17	2.995	0.00480205	2.995	5.47325e-05	2.995	4.77018e-07	2.995	3.54195e-18	2.995	0.011432	2.995	5.71347e-18	2.995	4.23471e-17	2.995	0.025297	2.995	0.0876752	2.995	0.114992	2.995	0.116963	2.995	0.109726	2.995	0.16181	2.995	0.0944053	2.995	0.0964771	2.995	0.0497144	2.995	0.113646
3	-2.32996e-18	3	6.96356e-18	3	0	3	0	3	1.47658e-18	3	1.63976e-17	3	3.28195e-17	3	0.00479342	3	5.03841e-05	3	3.79695e-07	3	9.09874e-18	3	0.0113029	3	1.36638e-18	3	5.00272e-17	3	0.0252702	3	0.0867625	3	0.114492	3	0.116478	3	0.109046	3	0.159793	3	0.0932404	3	0.0956905	3	0.0485647	3	0.112679
3.005	-2.42244e-18	3.005	8.21143e-18	3.005	0	3.005	0	3.005	3.41294e-18	3.005	1.93415e-17	3.005	2.62222e-17	3.005	0.0047848	3.005	4.60356e-05	3.005	3.20678e-07	3.005	4.8984e-18	3.005	0.0111656	3.005	0	3.005	5.38335e-17	3.005	0.025238	3.005	0.0858498	3.005	0.113993	3.005	0.116001	3.005	0.108365	3.005	0.157775	3.005	0.0920879	3.005	0.0949049	3.005	0.0474149	3.005	0.111712
3.01	-2.51491e-18	3.01	8.57443e-18	3.01	0	3.01	0	3.01	5.04018e-18	3.01	2.00692e-17	3.01	1.19562e-17	3.01	0.00477617	3.01	4.26635e-05	3.01	2.61661e-07	3.01	5.29818e-19	3.01	0.0110061	3.01	0	3.01	4.49663e-17	3.01	0.0252058	3.01	0.084937	3.01	0.113501	3.01	0.11556	3.01	0.107684	3.01	0.155693	3.01	0.0910016	3.01	0.0941193	3.01	0.0462651	3.01	0.110734
3.015	-2.06477e-18	3.015	9.95453e-18	3.015	0	3.015	0	3.015	6.09741e-18	3.015	1.82627e-17	3.015	5.27641e-18	3.015	0.00476755	3.015	4.00253e-05	3.015	2.02645e-07	3.015	5.0015e-18	3.015	0.0108467	3.015	0	3.015	4.20734e-17	3.015	0.0251736	3.015	0.0840243	3.015	0.113012	3.015	0.115119	3.015	0.107003	3.015	0.153558	3.015	0.0899153	3.015	0.0933506	3.015	0.0452377	3.015	0.10968
3.02	-1.52833e-18	3.02	1.13174e-17	3.02	0	3.02	0	3.02	4.92738e-18	3.02	1.45936e-17	3.02	1.74762e-18	3.02	0.00475893	3.02	3.73871e-05	3.02	1.66078e-07	3.02	6.4206e-18	3.02	0.0106872	3.02	0	3.02	4.67995e-17	3.02	0.0251414	3.02	0.0831116	3.02	0.112523	3.02	0.114678	3.02	0.106323	3.02	0.151423	3.02	0.088829	3.02	0.0925843	3.02	0.0443099	3.02	0.108626
3.025	-9.91888e-19	3.025	7.50277e-18	3.025	0	3.025	0	3.025	3.24335e-18	3.025	9.95951e-18	3.025	1.1137e-17	3.025	0.00475253	3.025	3.47488e-05	3.025	1.33216e-07	3.025	2.38976e-18	3.025	0.0105083	3.025	0	3.025	4.19593e-17	3.025	0.0251091	3.025	0.0822159	3.025	0.112033	3.025	0.114236	3.025	0.105656	3.025	0.149288	3.025	0.0877427	3.025	0.0918181	3.025	0.0433822	3.025	0.107571
3.03	-4.55449e-19	3.03	4.77502e-18	3.03	0	3.03	1.53668e-19	3.03	8.55325e-19	3.03	1.53561e-17	3.03	1.95009e-17	3.03	0.00475277	3.03	3.21106e-05	3.03	1.00354e-07	3.03	5.11328e-19	3.03	0.0103236	3.03	0	3.03	3.18515e-17	3.03	0.0250769	3.03	0.0813659	3.03	0.111553	3.03	0.113795	3.03	0.104996	3.03	0.147153	3.03	0.0866564	3.03	0.0910572	3.03	0.0424544	3.03	0.106517
3.035	8.09897e-20	3.035	6.29026e-18	3.035	0	3.035	1.164e-18	3.035	2.22211e-18	3.035	2.2027e-17	3.035	2.63104e-17	3.035	0.004753	3.035	2.94724e-05	3.035	7.1287e-08	3.035	7.04929e-20	3.035	0.0101388	3.035	0	3.035	2.01258e-17	3.035	0.0250447	3.035	0.0805159	3.035	0.111074	3.035	0.113354	3.035	0.104336	3.035	0.145018	3.035	0.0855768	3.035	0.090298	3.035	0.0415316	3.035	0.105412
3.04	6.17428e-19	3.04	7.81414e-18	3.04	0	3.04	2.17434e-18	3.04	5.68427e-18	3.04	1.79844e-17	3.04	2.22299e-17	3.04	0.00475324	3.04	2.68342e-05	3.04	4.80884e-08	3.04	0	3.04	0.00994889	3.04	0	3.04	9.98297e-18	3.04	0.0250067	3.04	0.0796659	3.04	0.110595	3.04	0.112933	3.04	0.103676	3.04	0.142862	3.04	0.0845629	3.04	0.0895387	3.04	0.040818	3.04	0.104265
3.045	1.15387e-18	3.045	9.35247e-18	3.045	0	3.045	3.18467e-18	3.045	3.18012e-18	3.045	1.5999e-17	3.045	1.11553e-17	3.045	0.00475348	3.045	2.5135e-05	3.045	2.48897e-08	3.045	1.07997e-18	3.045	0.00974451	3.045	0	3.045	3.15197e-17	3.045	0.0249687	3.045	0.0788159	3.045	0.110115	3.045	0.112529	3.045	0.103016	3.045	0.140643	3.045	0.0835491	3.045	0.0887763	3.045	0.0401043	3.045	0.103119
3.05	1.5896e-18	3.05	1.21586e-17	3.05	0	3.05	3.6714e-18	3.05	3.05322e-19	3.05	2.06984e-17	3.05	1.82003e-17	3.05	0.00475372	3.05	2.36157e-05	3.05	1.69107e-09	3.05	1.44744e-17	3.05	0.00954012	3.05	0	3.05	4.72026e-17	3.05	0.0249306	3.05	0.0779659	3.05	0.109646	3.05	0.112125	3.05	0.102356	3.05	0.138424	3.05	0.0825352	3.05	0.0880124	3.05	0.0393907	3.05	0.101972
3.055	1.93378e-18	3.055	1.60233e-17	3.055	0	3.055	3.88084e-18	3.055	4.05325e-18	3.055	2.07622e-17	3.055	2.88083e-17	3.055	0.00475396	3.055	2.20963e-05	3.055	6.86442e-19	3.055	2.05274e-17	3.055	0.00933574	3.055	0	3.055	4.63168e-17	3.055	0.0248926	3.055	0.0771159	3.055	0.109177	3.055	0.111721	3.055	0.10171	3.055	0.136205	3.055	0.0815213	3.055	0.0872485	3.055	0.0386771	3.055	0.100826
3.06	2.27796e-18	3.06	1.32714e-17	3.06	0	3.06	4.09027e-18	3.06	6.93699e-18	3.06	1.46189e-17	3.06	2.70198e-17	3.06	0.0047542	3.06	2.0577e-05	3.06	1.42686e-18	3.06	1.10632e-17	3.06	0.00912099	3.06	0	3.06	4.13141e-17	3.06	0.0248545	3.06	0.0763241	3.06	0.108708	3.06	0.111317	3.06	0.101074	3.06	0.133986	3.06	0.0805074	3.06	0.0864755	3.06	0.0380645	3.06	0.0995949
3.065	2.62215e-18	3.065	7.88884e-18	3.065	0	3.065	4.07756e-18	3.065	7.81655e-18	3.065	9.82342e-18	3.065	2.59388e-17	3.065	0.00475559	3.065	1.90577e-05	3.065	2.16727e-18	3.065	4.70747e-18	3.065	0.00890292	3.065	1.7864e-19	3.065	3.16024e-17	3.065	0.0248164	3.065	0.0755372	3.065	0.108241	3.065	0.110913	3.065	0.100438	3.065	0.131766	3.065	0.0794955	3.065	0.0856963	3.065	0.0375546	3.065	0.0983632
3.07	2.96633e-18	3.07	1.28597e-17	3.07	0	3.07	2.8578e-18	3.07	5.82638e-18	3.07	5.85503e-18	3.07	2.70604e-17	3.07	0.00476287	3.07	1.75383e-05	3.07	3.04134e-18	3.07	7.7725e-19	3.07	0.00868486	3.07	5.12577e-18	3.07	3.04962e-17	3.07	0.0247784	3.07	0.0747503	3.07	0.107782	3.07	0.110509	3.07	0.0998018	3.07	0.129547	3.07	0.0785527	3.07	0.084917	3.07	0.0370448	3.07	0.0971315
3.075	3.31051e-18	3.075	1.8311e-17	3.075	0	3.075	1.63803e-18	3.075	1.19889e-18	3.075	9.76308e-18	3.075	2.73069e-17	3.075	0.00477015	3.075	1.61021e-05	3.075	4.07135e-18	3.075	3.26223e-18	3.075	0.00846483	3.075	8.71708e-18	3.075	3.35931e-17	3.075	0.0247356	3.075	0.0739634	3.075	0.107323	3.075	0.110133	3.075	0.0991656	3.075	0.127293	3.075	0.0776099	3.075	0.0841255	3.075	0.0365349	3.075	0.0958998
3.08	3.6547e-18	3.08	9.56766e-18	3.08	0	3.08	4.18264e-19	3.08	5.61124e-19	3.08	1.5469e-17	3.08	2.65033e-17	3.08	0.00477742	3.08	1.53543e-05	3.08	5.10137e-18	3.08	6.98078e-18	3.08	0.00823902	3.08	7.74429e-18	3.08	3.16603e-17	3.08	0.024692	3.08	0.0731764	3.08	0.106864	3.08	0.109759	3.08	0.0985294	3.08	0.125038	3.08	0.0766671	3.08	0.0833216	3.08	0.0360251	3.08	0.0946395
3.085	3.80991e-18	3.085	2.46116e-18	3.085	0	3.085	0	3.085	1.31846e-18	3.085	1.47243e-17	3.085	1.88358e-17	3.085	0.0047847	3.085	1.46065e-05	3.085	6.13139e-18	3.085	2.91436e-18	3.085	0.0080132	3.085	5.505e-18	3.085	2.99841e-17	3.085	0.0246485	3.085	0.0723895	3.085	0.106408	3.085	0.109384	3.085	0.0979081	3.085	0.122783	3.085	0.0757243	3.085	0.0825176	3.085	0.0356993	3.085	0.0933406
3.09	3.1319e-18	3.09	9.25205e-19	3.09	0	3.09	0	3.09	4.09849e-18	3.09	1.28935e-17	3.09	7.72439e-18	3.09	0.00479198	3.09	1.38587e-05	3.09	4.37253e-18	3.09	1.46942e-19	3.09	0.00778739	3.09	1.53066e-18	3.09	3.89694e-17	3.09	0.0246049	3.09	0.0716367	3.09	0.105959	3.09	0.10901	3.09	0.0972997	3.09	0.120528	3.09	0.0747815	3.09	0.0817005	3.09	0.0353797	3.09	0.0920417
3.095	2.45389e-18	3.095	3.71353e-19	3.095	0	3.095	0	3.095	5.79069e-18	3.095	6.61591e-18	3.095	6.27124e-18	3.095	0.00479925	3.095	1.31109e-05	3.095	2.6021e-18	3.095	6.65605e-19	3.095	0.00756003	3.095	0	3.095	4.00137e-17	3.095	0.0245614	3.095	0.0709093	3.095	0.105511	3.095	0.108636	3.095	0.0966913	3.095	0.118273	3.095	0.0738386	3.095	0.080864	3.095	0.03506	3.095	0.0907429
3.1	1.77588e-18	3.1	1.30526e-18	3.1	0	3.1	0	3.1	2.17066e-18	3.1	3.22334e-18	3.1	7.13878e-18	3.1	0.00480653	3.1	1.23631e-05	3.1	8.31664e-19	3.1	4.05235e-18	3.1	0.00733215	3.1	0	3.1	2.14287e-17	3.1	0.0245178	3.1	0.0701818	3.1	0.105062	3.1	0.108261	3.1	0.0960829	3.1	0.116018	3.1	0.0729664	3.1	0.0800274	3.1	0.0347404	3.1	0.089444
3.105	1.09788e-18	3.105	4.20388e-18	3.105	0	3.105	0	3.105	0	3.105	4.37144e-18	3.105	1.79712e-17	3.105	0.00481421	3.105	1.16153e-05	3.105	0	3.105	1.00461e-17	3.105	0.00710428	3.105	0	3.105	2.45434e-17	3.105	0.0244743	3.105	0.0694544	3.105	0.104617	3.105	0.107894	3.105	0.0954745	3.105	0.113778	3.105	0.0720968	3.105	0.079179	3.105	0.0344968	3.105	0.0881102
3.11	4.19869e-19	3.11	8.59579e-18	3.11	0	3.11	0	3.11	0	3.11	8.81626e-18	3.11	2.35181e-17	3.11	0.00482659	3.11	1.10818e-05	3.11	0	3.11	8.35042e-18	3.11	0.00687716	3.11	3.60439e-21	3.11	4.99366e-17	3.11	0.0244269	3.11	0.068727	3.11	0.104178	3.11	0.107541	3.11	0.0948661	3.11	0.111545	3.11	0.0712272	3.11	0.0783039	3.11	0.0343499	3.11	0.0867709
3.115	-2.58138e-19	3.115	1.3766e-17	3.115	0	3.115	0	3.115	9.91959e-19	3.115	1.56414e-17	3.115	1.67374e-17	3.115	0.00483897	3.115	1.09037e-05	3.115	0	3.115	4.29254e-18	3.115	0.0066524	3.115	5.13486e-18	3.115	4.83744e-17	3.115	0.0243783	3.115	0.0679995	3.115	0.103739	3.115	0.107189	3.115	0.0942728	3.115	0.109312	3.115	0.0703576	3.115	0.0774287	3.115	0.0342029	3.115	0.0854315
3.12	-9.36146e-19	3.12	1.92115e-17	3.12	0	3.12	0	3.12	2.59139e-18	3.12	1.07006e-17	3.12	2.14104e-17	3.12	0.00485135	3.12	1.07256e-05	3.12	3.01128e-20	3.12	1.84601e-18	3.12	0.00642764	3.12	1.10273e-17	3.12	3.51946e-17	3.12	0.0243296	3.12	0.067284	3.12	0.1033	3.12	0.106836	3.12	0.0936964	3.12	0.107079	3.12	0.0694879	3.12	0.0765444	3.12	0.034056	3.12	0.0840922
3.125	-2.89646e-19	3.125	1.26617e-17	3.125	0	3.125	0	3.125	1.91402e-18	3.125	2.30295e-18	3.125	3.70227e-17	3.125	0.00486373	3.125	1.05475e-05	3.125	4.96042e-19	3.125	0	3.125	0.00620289	3.125	2.00898e-17	3.125	4.71627e-17	3.125	0.024281	3.125	0.0666096	3.125	0.102866	3.125	0.106484	3.125	0.09312	3.125	0.104846	3.125	0.0686183	3.125	0.0756265	3.125	0.0339091	3.125	0.0827504
3.13	5.9811e-19	3.13	5.29102e-18	3.13	0	3.13	0	3.13	1.06857e-18	3.13	8.33474e-18	3.13	2.46375e-17	3.13	0.00487611	3.13	1.03694e-05	3.13	9.61971e-19	3.13	0	3.13	0.00598379	3.13	2.01629e-17	3.13	5.80683e-17	3.13	0.0242323	3.13	0.0659353	3.13	0.102436	3.13	0.106132	3.13	0.0925436	3.13	0.102613	3.13	0.0678182	3.13	0.0747087	3.13	0.0339	3.13	0.0814029
3.135	1.48587e-18	3.135	2.26709e-18	3.135	0	3.135	0	3.135	4.39603e-18	3.135	1.37067e-17	3.135	1.51937e-18	3.135	0.00488849	3.135	1.01914e-05	3.135	1.4279e-18	3.135	5.87751e-19	3.135	0.00576668	3.135	5.96908e-18	3.135	3.86967e-17	3.135	0.0241837	3.135	0.0652609	3.135	0.102006	3.135	0.105779	3.135	0.0919673	3.135	0.100413	3.135	0.0670258	3.135	0.0737854	3.135	0.0339041	3.135	0.0800555
3.14	2.37362e-18	3.14	0	3.14	0	3.14	0	3.14	5.72587e-18	3.14	1.27498e-17	3.14	2.28937e-17	3.14	0.00490087	3.14	1.00133e-05	3.14	1.7049e-18	3.14	1.79714e-18	3.14	0.00554957	3.14	5.18454e-18	3.14	2.62782e-17	3.14	0.024135	3.14	0.0645866	3.14	0.101576	3.14	0.105436	3.14	0.0913909	3.14	0.0982649	3.14	0.0662333	3.14	0.0728227	3.14	0.0339083	3.14	0.078708
3.145	3.26138e-18	3.145	0	3.145	0	3.145	0	3.145	1.90998e-18	3.145	1.54836e-17	3.145	4.25049e-17	3.145	0.00491326	3.145	1.01646e-05	3.145	1.85544e-18	3.145	1.24922e-18	3.145	0.00533515	3.145	1.41318e-17	3.145	2.89804e-17	3.145	0.0240835	3.145	0.0639122	3.145	0.101153	3.145	0.105098	3.145	0.0908288	3.145	0.0961166	3.145	0.0654409	3.145	0.07186	3.145	0.0339124	3.145	0.0773605
3.15	4.14913e-18	3.15	2.92096e-19	3.15	0	3.15	0	3.15	0	3.15	2.50863e-17	3.15	3.34207e-17	3.15	0.00492875	3.15	1.04977e-05	3.15	2.00597e-18	3.15	3.98317e-20	3.15	0.00512943	3.15	1.16943e-17	3.15	3.15659e-17	3.15	0.0240302	3.15	0.0632379	3.15	0.100732	3.15	0.10476	3.15	0.0902881	3.15	0.0939684	3.15	0.0646485	3.15	0.0708962	3.15	0.0339647	3.15	0.0760325
3.155	5.03689e-18	3.155	9.86214e-19	3.155	0	3.155	5.44213e-19	3.155	0	3.155	2.06513e-17	3.155	2.8798e-17	3.155	0.00494426	3.155	1.08307e-05	3.155	2.05419e-18	3.155	4.59563e-18	3.155	0.0049237	3.155	5.90182e-18	3.155	3.40439e-17	3.155	0.0239769	3.155	0.0626031	3.155	0.100311	3.155	0.104421	3.155	0.0897474	3.155	0.0918202	3.155	0.0638561	3.155	0.0698888	3.155	0.0340941	3.155	0.0747117
3.16	5.40423e-18	3.16	8.59404e-19	3.16	0	3.16	1.36411e-18	3.16	0	3.16	4.34025e-18	3.16	3.22086e-17	3.16	0.00495978	3.16	1.11638e-05	3.16	1.43773e-18	3.16	7.65433e-18	3.16	0.00471798	3.16	2.65558e-18	3.16	2.85494e-17	3.16	0.0239236	3.16	0.061974	3.16	0.0998898	3.16	0.104083	3.16	0.0892067	3.16	0.089672	3.16	0.0631318	3.16	0.0688813	3.16	0.0342235	3.16	0.0733908
3.165	5.26545e-18	3.165	1.65286e-19	3.165	0	3.165	2.184e-18	3.165	0	3.165	5.28591e-18	3.165	2.52413e-17	3.165	0.0049753	3.165	1.14969e-05	3.165	8.21268e-19	3.165	4.24926e-18	3.165	0.00452272	3.165	0	3.165	2.00427e-17	3.165	0.0238703	3.165	0.0613449	3.165	0.0994754	3.165	0.103744	3.165	0.088666	3.165	0.0875374	3.165	0.062421	3.165	0.0678739	3.165	0.0343528	3.165	0.0720699
3.17	5.12667e-18	3.17	6.36129e-18	3.17	0	3.17	2.73264e-18	3.17	0	3.17	1.24883e-17	3.17	1.03958e-17	3.17	0.00499082	3.17	1.18299e-05	3.17	2.04805e-19	3.17	1.76645e-18	3.17	0.00433127	3.17	0	3.17	1.40767e-17	3.17	0.023817	3.17	0.0607158	3.17	0.0990625	3.17	0.103406	3.17	0.0881253	3.17	0.0855338	3.17	0.0617102	3.17	0.0668266	3.17	0.0344822	3.17	0.0707593
3.175	4.98789e-18	3.175	1.47108e-17	3.175	0	3.175	1.91274e-18	3.175	0	3.175	8.86084e-18	3.175	1.32326e-17	3.175	0.00500633	3.175	1.2163e-05	3.175	5.67544e-19	3.175	4.19378e-19	3.175	0.00413983	3.175	0	3.175	9.75703e-18	3.175	0.0237637	3.175	0.0600867	3.175	0.0986496	3.175	0.103075	3.175	0.0875973	3.175	0.0835301	3.175	0.0609994	3.175	0.0657765	3.175	0.0346938	3.175	0.0694988
3.18	4.84911e-18	3.18	7.49004e-18	3.18	0	3.18	1.09285e-18	3.18	0	3.18	5.67362e-18	3.18	2.10607e-17	3.18	0.00502185	3.18	1.30257e-05	3.18	1.41745e-18	3.18	0	3.18	0.00395211	3.18	0	3.18	1.46587e-17	3.18	0.0237084	3.18	0.0594576	3.18	0.0982367	3.18	0.102743	3.18	0.0870948	3.18	0.0815264	3.18	0.0602887	3.18	0.0647263	3.18	0.0349191	3.18	0.0682383
3.185	4.71033e-18	3.185	1.02834e-19	3.185	0	3.185	2.7295e-19	3.185	0	3.185	1.22078e-17	3.185	9.41919e-18	3.185	0.00503737	3.185	1.3939e-05	3.185	2.26735e-18	3.185	0	3.185	0.00377699	3.185	2.1273e-18	3.185	2.06772e-17	3.185	0.0236509	3.185	0.0588481	3.185	0.0978306	3.185	0.102411	3.185	0.0865923	3.185	0.0795227	3.185	0.0595779	3.185	0.0636437	3.185	0.0351444	3.185	0.0669778
3.19	4.57155e-18	3.19	1.10184e-18	3.19	0	3.19	1.22068e-19	3.19	0	3.19	1.76756e-17	3.19	1.22927e-18	3.19	0.00505398	3.19	1.48522e-05	3.19	2.77363e-18	3.19	0	3.19	0.00360186	3.19	6.03741e-18	3.19	2.88449e-17	3.19	0.0235935	3.19	0.0582563	3.19	0.0974249	3.19	0.102079	3.19	0.0860898	3.19	0.077519	3.19	0.0589328	3.19	0.0625548	3.19	0.0353696	3.19	0.0657173
3.195	4.32199e-18	3.195	1.67525e-18	3.195	0	3.195	3.05053e-19	3.195	0	3.195	2.07755e-17	3.195	7.29508e-18	3.195	0.00507071	3.195	1.57655e-05	3.195	1.92373e-18	3.195	0	3.195	0.00342674	3.195	4.44048e-18	3.195	3.30403e-17	3.195	0.023536	3.195	0.0576645	3.195	0.0970191	3.195	0.101748	3.195	0.0855874	3.195	0.0755153	3.195	0.0583074	3.195	0.0614659	3.195	0.035616	3.195	0.0645113
3.2	3.52382e-18	3.2	1.11796e-18	3.2	0	3.2	4.88038e-19	3.2	0	3.2	1.85809e-17	3.2	8.33778e-18	3.2	0.00508744	3.2	1.66787e-05	3.2	1.07382e-18	3.2	0	3.2	0.00326431	3.2	8.78036e-19	3.2	3.39507e-17	3.2	0.0234785	3.2	0.0570728	3.2	0.0966139	3.2	0.101416	3.2	0.0850849	3.2	0.0736693	3.2	0.0576819	3.2	0.0603526	3.2	0.0359055	3.2	0.063341
3.205	2.72565e-18	3.205	6.11983e-19	3.205	0	3.205	6.09262e-19	3.205	7.12713e-19	3.205	1.11488e-17	3.205	2.27196e-18	3.205	0.00510417	3.205	1.7592e-05	3.205	2.2392e-19	3.205	7.17129e-19	3.205	0.00310671	3.205	3.04973e-19	3.205	2.09717e-17	3.205	0.0234211	3.205	0.056481	3.205	0.0962143	3.205	0.101084	3.205	0.0845927	3.205	0.0718614	3.205	0.0570565	3.205	0.0592308	3.205	0.0361949	3.205	0.0621707
3.21	1.92747e-18	3.21	1.70269e-19	3.21	0	3.21	4.26277e-19	3.21	1.51707e-18	3.21	1.07386e-17	3.21	3.6234e-18	3.21	0.0051209	3.21	1.86462e-05	3.21	1.47576e-18	3.21	2.46502e-18	3.21	0.00294911	3.21	5.1739e-19	3.21	3.43022e-18	3.21	0.0233636	3.21	0.0558893	3.21	0.0958147	3.21	0.100752	3.21	0.0841294	3.21	0.0700535	3.21	0.056431	3.21	0.058109	3.21	0.0364843	3.21	0.0610003
3.215	1.1293e-18	3.215	3.7082e-18	3.215	0	3.215	2.43292e-19	3.215	6.46184e-19	3.215	1.34116e-17	3.215	9.41669e-18	3.215	0.00513762	3.215	2.03371e-05	3.215	3.47942e-18	3.215	1.93779e-18	3.215	0.00279548	3.215	4.73045e-18	3.215	1.11385e-17	3.215	0.0233048	3.215	0.0553028	3.215	0.0954151	3.215	0.10042	3.215	0.0836661	3.215	0.0682456	3.215	0.0558055	3.215	0.0569706	3.215	0.0367737	3.215	0.0598347
3.22	3.31129e-19	3.22	9.74244e-18	3.22	0	3.22	6.03074e-20	3.22	2.82905e-19	3.22	6.98412e-18	3.22	1.3087e-17	3.22	0.00515435	3.22	2.2028e-05	3.22	5.48307e-18	3.22	1.89899e-19	3.22	0.00265588	3.22	6.28317e-18	3.22	1.77755e-17	3.22	0.0232438	3.22	0.0547416	3.22	0.0950166	3.22	0.100088	3.22	0.0832027	3.22	0.0664377	3.22	0.0552418	3.22	0.0558232	3.22	0.0370882	3.22	0.0587779
3.225	-4.67043e-19	3.225	7.97298e-18	3.225	0	3.225	0	3.225	1.37937e-18	3.225	2.47324e-19	3.225	1.57497e-17	3.225	0.00517108	3.225	2.37189e-05	3.225	6.40108e-18	3.225	0	3.225	0.00251628	3.225	2.07011e-18	3.225	1.32883e-17	3.225	0.0231827	3.225	0.0541805	3.225	0.094622	3.225	0.0997561	3.225	0.0827394	3.225	0.0646298	3.225	0.0547038	3.225	0.0546757	3.225	0.037409	3.225	0.0577212
3.23	-1.26522e-18	3.23	4.06692e-18	3.23	0	3.23	0	3.23	1.92966e-18	3.23	3.36628e-18	3.23	6.70004e-18	3.23	0.00518732	3.23	2.54097e-05	3.23	4.39742e-18	3.23	5.55241e-19	3.23	0.00237668	3.23	0	3.23	8.60419e-18	3.23	0.0231216	3.23	0.0536193	3.23	0.0942273	3.23	0.0994242	3.23	0.082276	3.23	0.0629424	3.23	0.0541658	3.23	0.0535189	3.23	0.0377297	3.23	0.0566644
3.235	-7.81242e-19	3.235	1.85978e-18	3.235	0	3.235	0	3.235	1.88309e-18	3.235	4.79166e-18	3.235	0	3.235	0.00520346	3.235	2.71006e-05	3.235	2.39377e-18	3.235	4.76508e-18	3.235	0.00224983	3.235	0	3.235	3.58322e-18	3.235	0.0230605	3.235	0.0530581	3.235	0.0938326	3.235	0.0990922	3.235	0.0818202	3.235	0.0613682	3.235	0.0536277	3.235	0.0523544	3.235	0.0380505	3.235	0.0556076
3.24	-3.2895e-20	3.24	0	3.24	0	3.24	0	3.24	1.13654e-18	3.24	1.67271e-18	3.24	0	3.24	0.00521959	3.24	2.87915e-05	3.24	3.90116e-19	3.24	8.33863e-18	3.24	0.00212805	3.24	1.334e-18	3.24	3.2034e-18	3.24	0.0229994	3.24	0.0524969	3.24	0.0934392	3.24	0.0987555	3.24	0.0813951	3.24	0.0597941	3.24	0.0530897	3.24	0.0511898	3.24	0.038371	3.24	0.0546123
3.245	7.15452e-19	3.245	0	3.245	0	3.245	0	3.245	8.66479e-20	3.245	0	3.245	6.98534e-18	3.245	0.00523572	3.245	3.09861e-05	3.245	8.02028e-20	3.245	1.084e-17	3.245	0.00200626	3.245	3.23548e-18	3.245	6.26372e-18	3.245	0.0229383	3.245	0.0519357	3.245	0.0930481	3.245	0.0984176	3.245	0.0809701	3.245	0.0582199	3.245	0.0525517	3.245	0.0500218	3.245	0.038691	3.245	0.0536842
3.25	1.4638e-18	3.25	0	3.25	0	3.25	0	3.25	6.51251e-19	3.25	0	3.25	2.18152e-17	3.25	0.00525186	3.25	3.37972e-05	3.25	1.79797e-19	3.25	7.69439e-18	3.25	0.0018881	3.25	8.97027e-18	3.25	1.96449e-17	3.25	0.0228765	3.25	0.0513959	3.25	0.0926571	3.25	0.0980796	3.25	0.080545	3.25	0.0566457	3.25	0.0520697	3.25	0.0488497	3.25	0.0390109	3.25	0.0527562
3.255	2.21215e-18	3.255	0	3.255	0	3.255	0	3.255	1.16618e-18	3.255	0	3.255	1.6921e-17	3.255	0.00526799	3.255	3.66083e-05	3.255	2.79391e-19	3.255	9.83188e-19	3.255	0.00178343	3.255	1.39096e-17	3.255	3.59421e-17	3.255	0.0228124	3.255	0.0508605	3.255	0.092266	3.255	0.0977417	3.255	0.08012	3.255	0.0550715	3.255	0.051619	3.255	0.0476776	3.255	0.0393309	3.255	0.0518282
3.26	2.96049e-18	3.26	0	3.26	0	3.26	0	3.26	4.56347e-19	3.26	0	3.26	2.84817e-18	3.26	0.00528412	3.26	3.94194e-05	3.26	3.11325e-19	3.26	1.51752e-18	3.26	0.00167875	3.26	5.82113e-18	3.26	3.14516e-17	3.26	0.0227482	3.26	0.0503252	3.26	0.091876	3.26	0.0974038	3.26	0.0796949	3.26	0.053555	3.26	0.0511684	3.26	0.0465064	3.26	0.0396509	3.26	0.0509001
3.265	3.70884e-18	3.265	0	3.265	0	3.265	0	3.265	0	3.265	0	3.265	5.89624e-18	3.265	0.00530026	3.265	4.22305e-05	3.265	2.11731e-19	3.265	2.96112e-18	3.265	0.00157408	3.265	0	3.265	2.70935e-17	3.265	0.0226841	3.265	0.0497899	3.265	0.0914871	3.265	0.0970659	3.265	0.0792744	3.265	0.052236	3.265	0.0507177	3.265	0.0453367	3.265	0.0399483	3.265	0.0500953
3.27	3.86957e-18	3.27	0	3.27	0	3.27	0	3.27	0	3.27	0	3.27	9.82897e-18	3.27	0.00531477	3.27	4.50416e-05	3.27	1.12137e-19	3.27	1.18313e-18	3.27	0.00148073	3.27	0	3.27	2.46354e-17	3.27	0.02262	3.27	0.0492545	3.27	0.0910982	3.27	0.096726	3.27	0.078885	3.27	0.050917	3.27	0.050267	3.27	0.044167	3.27	0.0402381	3.27	0.0493022
3.275	3.41894e-18	3.275	0	3.275	0	3.275	0	3.275	0	3.275	0	3.275	3.99015e-18	3.275	0.0053287	3.275	4.78527e-05	3.275	1.25428e-20	3.275	4.20777e-19	3.275	0.00139206	3.275	4.09994e-18	3.275	1.80436e-17	3.275	0.0225558	3.275	0.0487192	3.275	0.0907093	3.275	0.0963775	3.275	0.0784955	3.275	0.049598	3.275	0.0498163	3.275	0.0430007	3.275	0.0405278	3.275	0.048509
3.28	2.96831e-18	3.28	0	3.28	0	3.28	0	3.28	0	3.28	9.26263e-19	3.28	0	3.28	0.00534262	3.28	5.18375e-05	3.28	2.10666e-18	3.28	1.67843e-18	3.28	0.00130339	3.28	1.27636e-17	3.28	5.14361e-18	3.28	0.0224917	3.28	0.0481951	3.28	0.0903207	3.28	0.096029	3.28	0.0781061	3.28	0.048279	3.28	0.0494146	3.28	0.0418437	3.28	0.0408175	3.28	0.0477159
3.285	2.51767e-18	3.285	0	3.285	0	3.285	0	3.285	0	3.285	4.91038e-18	3.285	0	3.285	0.00535654	3.285	5.62831e-05	3.285	4.51686e-18	3.285	1.48951e-18	3.285	0.00121769	3.285	9.88457e-18	3.285	1.29903e-17	3.285	0.0224273	3.285	0.0476834	3.285	0.0899324	3.285	0.0956805	3.285	0.0777166	3.285	0.04696	3.285	0.0490486	3.285	0.0406867	3.285	0.0410952	3.285	0.0469688
3.29	2.06704e-18	3.29	1.1076e-18	3.29	0	3.29	0	3.29	0	3.29	7.66522e-18	3.29	0	3.29	0.00537047	3.29	6.07286e-05	3.29	6.92707e-18	3.29	2.31854e-19	3.29	0.00114363	3.29	1.22094e-18	3.29	3.45951e-17	3.29	0.0223606	3.29	0.0471717	3.29	0.0895441	3.29	0.095332	3.29	0.0773272	3.29	0.045641	3.29	0.0486827	3.29	0.0395338	3.29	0.0413295	3.29	0.0463077
3.295	1.61641e-18	3.295	1.90133e-18	3.295	0	3.295	0	3.295	0	3.295	8.75477e-18	3.295	0	3.295	0.00538439	3.295	6.51742e-05	3.295	7.36842e-18	3.295	2.92118e-18	3.295	0.00106958	3.295	0	3.295	3.43649e-17	3.295	0.022294	3.295	0.0466601	3.295	0.0891558	3.295	0.0949835	3.295	0.0769396	3.295	0.0445648	3.295	0.0483168	3.295	0.0383996	3.295	0.0415638	3.295	0.0456465
3.3	1.16578e-18	3.3	7.697e-19	3.3	0	3.3	0	3.3	2.23839e-20	3.3	8.25149e-18	3.3	0	3.3	0.00539831	3.3	6.96198e-05	3.3	4.95821e-18	3.3	6.51601e-18	3.3	0.000995526	3.3	0	3.3	2.91108e-17	3.3	0.0222274	3.3	0.0461484	3.3	0.0887667	3.3	0.094635	3.3	0.0765816	3.3	0.043505	3.3	0.0479508	3.3	0.0372654	3.3	0.0417981	3.3	0.0449853
3.305	7.92279e-19	3.305	0	3.305	0	3.305	0	3.305	1.17078e-19	3.305	6.75898e-18	3.305	0	3.305	0.00541224	3.305	7.40653e-05	3.305	2.54801e-18	3.305	1.03357e-17	3.305	0.000930608	3.305	0	3.305	4.10216e-17	3.305	0.0221608	3.305	0.0456367	3.305	0.0883775	3.305	0.0942787	3.305	0.0762236	3.305	0.0424453	3.305	0.0475849	3.305	0.0361338	3.305	0.0420324	3.305	0.0443241
3.31	8.5199e-19	3.31	0	3.31	0	3.31	0	3.31	1.25373e-19	3.31	3.57657e-18	3.31	4.28773e-18	3.31	0.00542386	3.31	7.85109e-05	3.31	1.37809e-19	3.31	1.13345e-17	3.31	0.000869619	3.31	0	3.31	4.42426e-17	3.31	0.0220942	3.31	0.0451281	3.31	0.0879882	3.31	0.0939163	3.31	0.0758656	3.31	0.0413856	3.31	0.0472597	3.31	0.035032	3.31	0.0422149	3.31	0.0437579
3.315	9.11701e-19	3.315	0	3.315	0	3.315	0	3.315	3.06792e-20	3.315	8.0855e-21	3.315	8.13824e-18	3.315	0.00543422	3.315	8.5288e-05	3.315	1.6737e-19	3.315	5.64703e-18	3.315	0.000808629	3.315	0	3.315	1.61906e-17	3.315	0.0220275	3.315	0.0446404	3.315	0.0875989	3.315	0.0935538	3.315	0.0755076	3.315	0.0403259	3.315	0.0469733	3.315	0.0339302	3.315	0.0423742	3.315	0.0432177
3.32	9.71412e-19	3.32	0	3.32	0	3.32	0	3.32	1.08071e-18	3.32	6.31038e-18	3.32	8.58458e-18	3.32	0.00544458	3.32	9.2097e-05	3.32	3.44891e-19	3.32	2.09449e-18	3.32	0.000749873	3.32	0	3.32	6.48471e-18	3.32	0.0219609	3.32	0.0441528	3.32	0.0872072	3.32	0.0931914	3.32	0.0751496	3.32	0.0392662	3.32	0.0466868	3.32	0.0328284	3.32	0.0425334	3.32	0.0426774
3.325	1.03112e-18	3.325	2.3965e-18	3.325	0	3.325	0	3.325	2.67935e-18	3.325	1.01739e-17	3.325	7.01264e-18	3.325	0.00545493	3.325	9.8906e-05	3.325	5.22411e-19	3.325	3.80798e-19	3.325	0.00070033	3.325	0	3.325	2.18208e-17	3.325	0.0218924	3.325	0.0436652	3.325	0.0868153	3.325	0.092829	3.325	0.0747916	3.325	0.0383662	3.325	0.0464004	3.325	0.0317674	3.325	0.0426927	3.325	0.0421371
3.33	1.09083e-18	3.33	6.02267e-18	3.33	0	3.33	2.98495e-19	3.33	1.41375e-18	3.33	3.87162e-18	3.33	2.05673e-18	3.33	0.00546529	3.33	0.000105715	3.33	5.30504e-19	3.33	5.47272e-18	3.33	0.000650786	3.33	0	3.33	2.99876e-17	3.33	0.0218239	3.33	0.0431775	3.33	0.0864234	3.33	0.0924666	3.33	0.0744596	3.33	0.0375535	3.33	0.046114	3.33	0.0307069	3.33	0.0428377	3.33	0.0416197
3.335	1.15054e-18	3.335	5.34544e-18	3.335	0	3.335	7.37187e-19	3.335	0	3.335	5.86877e-19	3.335	3.85783e-18	3.335	0.00547565	3.335	0.000112524	3.335	3.52984e-19	3.335	1.2251e-17	3.335	0.000601243	3.335	0	3.335	3.39118e-17	3.335	0.0217554	3.335	0.0426899	3.335	0.0860313	3.335	0.0921042	3.335	0.0741277	3.335	0.0367408	3.335	0.0458276	3.335	0.0296464	3.335	0.0429089	3.335	0.0411827
3.34	1.21026e-18	3.34	3.79523e-18	3.34	0	3.34	1.17588e-18	3.34	0	3.34	2.10855e-18	3.34	1.04525e-17	3.34	0.00548601	3.34	0.000119333	3.34	1.75464e-19	3.34	5.21481e-18	3.34	0.000558499	3.34	0	3.34	4.30016e-17	3.34	0.0216869	3.34	0.0422023	3.34	0.0856351	3.34	0.091727	3.34	0.0737959	3.34	0.0359282	3.34	0.0455733	3.34	0.0286298	3.34	0.0429801	3.34	0.0407458
3.345	8.9187e-19	3.345	2.02635e-18	3.345	0	3.345	1.45481e-18	3.345	7.1962e-19	3.345	1.87154e-18	3.345	6.54329e-18	3.345	0.00549637	3.345	0.000126987	3.345	1.13672e-20	3.345	2.11552e-19	3.345	0.000518795	3.345	0	3.345	5.15879e-17	3.345	0.0216184	3.345	0.0417353	3.345	0.085239	3.345	0.0913488	3.345	0.0734641	3.345	0.0351155	3.345	0.0453587	3.345	0.0276185	3.345	0.0430513	3.345	0.0403088
3.35	4.86051e-19	3.35	5.09529e-19	3.35	0	3.35	1.01612e-18	3.35	2.86471e-18	3.35	3.49866e-19	3.35	3.58138e-20	3.35	0.00550415	3.35	0.000137108	3.35	9.92562e-19	3.35	1.02878e-18	3.35	0.000479091	3.35	0	3.35	2.23806e-17	3.35	0.0215499	3.35	0.0412743	3.35	0.0848429	3.35	0.0909705	3.35	0.0731322	3.35	0.0343029	3.35	0.045144	3.35	0.0266071	3.35	0.0431225	3.35	0.0398718
3.355	8.02326e-20	3.355	2.02026e-19	3.355	0	3.355	5.77426e-19	3.355	2.6275e-18	3.355	1.23273e-18	3.355	4.63483e-18	3.355	0.00550989	3.355	0.00014723	3.355	1.97376e-18	3.355	1.02976e-18	3.355	0.000440939	3.355	0	3.355	6.32922e-18	3.355	0.0214813	3.355	0.0408132	3.355	0.0844456	3.355	0.0905923	3.355	0.0728004	3.355	0.0335691	3.355	0.0449294	3.355	0.0256404	3.355	0.043134	3.355	0.0394884
3.36	-3.25586e-19	3.36	0	3.36	0	3.36	1.38735e-19	3.36	4.8241e-19	3.36	2.83351e-18	3.36	7.21779e-18	3.36	0.00551564	3.36	0.000157351	3.36	2.95495e-18	3.36	2.12532e-19	3.36	0.000409544	3.36	0	3.36	3.09495e-17	3.36	0.0214117	3.36	0.0403522	3.36	0.0840437	3.36	0.0902141	3.36	0.0724874	3.36	0.0329776	3.36	0.0447148	3.36	0.0246849	3.36	0.0431111	3.36	0.0391328
3.365	-7.31404e-19	3.365	0	3.365	0	3.365	0	3.365	0	3.365	3.53697e-18	3.365	2.61877e-18	3.365	0.00552138	3.365	0.000167473	3.365	2.86475e-18	3.365	9.64906e-19	3.365	0.000378149	3.365	0	3.365	3.4779e-17	3.365	0.0213418	3.365	0.0398912	3.365	0.0836417	3.365	0.0898359	3.365	0.0721761	3.365	0.0323861	3.365	0.0445002	3.365	0.0237294	3.365	0.0430883	3.365	0.0387772
3.37	-1.13722e-18	3.37	2.03789e-19	3.37	0	3.37	0	3.37	0	3.37	4.71859e-18	3.37	1.75106e-18	3.37	0.00552713	3.37	0.000177595	3.37	1.88355e-18	3.37	2.26895e-18	3.37	0.000346754	3.37	0	3.37	1.3177e-17	3.37	0.021272	3.37	0.0394302	3.37	0.0832398	3.37	0.0894525	3.37	0.0718647	3.37	0.0317945	3.37	0.0443092	3.37	0.0228169	3.37	0.0430654	3.37	0.0384217
3.375	-1.54304e-18	3.375	6.00621e-19	3.375	0	3.375	0	3.375	1.29061e-18	3.375	8.70991e-18	3.375	5.81782e-18	3.375	0.00553287	3.375	0.000187716	3.375	9.02358e-19	3.375	7.55939e-18	3.375	0.000320067	3.375	6.6307e-18	3.375	1.13249e-17	3.375	0.0212021	3.375	0.0389822	3.375	0.0828354	3.375	0.0890579	3.375	0.0715533	3.375	0.031203	3.375	0.0441565	3.375	0.0219227	3.375	0.0430326	3.375	0.0380715
3.38	-1.58152e-18	3.38	2.0386e-18	3.38	0	3.38	0	3.38	2.03066e-18	3.38	9.14724e-18	3.38	4.66306e-18	3.38	0.00553862	3.38	0.00020021	3.38	1.28531e-19	3.38	1.13444e-17	3.38	0.000295568	3.38	1.77684e-17	3.38	1.98664e-17	3.38	0.0211323	3.38	0.0385518	3.38	0.0824262	3.38	0.0886633	3.38	0.0712419	3.38	0.0306115	3.38	0.0440037	3.38	0.0210284	3.38	0.0429165	3.38	0.0377737
3.385	-1.2111e-18	3.385	3.95741e-18	3.385	0	3.385	0	3.385	7.33475e-19	3.385	2.88685e-18	3.385	5.963e-19	3.385	0.00554436	3.385	0.000214866	3.385	1.72822e-18	3.385	9.54347e-18	3.385	0.000271069	3.385	1.13473e-17	3.385	3.31924e-17	3.385	0.0210624	3.385	0.0381214	3.385	0.0820169	3.385	0.0882688	3.385	0.0709305	3.385	0.0300324	3.385	0.043851	3.385	0.0201738	3.385	0.0428004	3.385	0.0374759
3.39	-8.40673e-19	3.39	3.07419e-18	3.39	0	3.39	0	3.39	0	3.39	0	3.39	2.46934e-19	3.39	0.0055476	3.39	0.000229521	3.39	3.32791e-18	3.39	7.53547e-18	3.39	0.000247576	3.39	2.09644e-19	3.39	4.58616e-17	3.39	0.0209926	3.39	0.037691	3.39	0.0816077	3.39	0.0878742	3.39	0.0706319	3.39	0.0296262	3.39	0.0436982	3.39	0.0193447	3.39	0.0426843	3.39	0.037178
3.395	-4.7025e-19	3.395	1.79047e-18	3.395	0	3.395	0	3.395	0	3.395	0	3.395	5.58326e-19	3.395	0.00554803	3.395	0.000244176	3.395	4.9276e-18	3.395	5.28589e-18	3.395	0.000228708	3.395	7.03864e-18	3.395	3.82614e-17	3.395	0.0209221	3.395	0.0372606	3.395	0.0811944	3.395	0.0874796	3.395	0.0703354	3.395	0.02922	3.395	0.0435455	3.395	0.0185156	3.395	0.0425683	3.395	0.0368802
3.4	-9.98278e-20	3.4	3.46368e-18	3.4	0	3.4	0	3.4	0	3.4	0	3.4	1.18781e-18	3.4	0.00554846	3.4	0.000258831	3.4	4.56054e-18	3.4	2.78031e-18	3.4	0.00020984	3.4	1.17145e-17	3.4	3.57276e-17	3.4	0.0208515	3.4	0.0368303	3.4	0.0807765	3.4	0.087085	3.4	0.0700389	3.4	0.0288138	3.4	0.0434087	3.4	0.0177215	3.4	0.0424023	3.4	0.0366009
3.405	2.70595e-19	3.405	4.29514e-18	3.405	1.47971e-19	3.405	0	3.405	0	3.405	0	3.405	1.38969e-18	3.405	0.0055489	3.405	0.000273486	3.405	2.96085e-18	3.405	1.66105e-19	3.405	0.000190972	3.405	4.54083e-18	3.405	4.67971e-17	3.405	0.0207808	3.405	0.0364025	3.405	0.0803586	3.405	0.0866796	3.405	0.0697424	3.405	0.0284076	3.405	0.0433062	3.405	0.0169602	3.405	0.0422002	3.405	0.0363379
3.41	6.41018e-19	3.41	1.66623e-18	3.41	3.51982e-19	3.41	0	3.41	0	3.41	0	3.41	4.70851e-19	3.41	0.00554933	3.41	0.000288141	3.41	1.36116e-18	3.41	7.47288e-21	3.41	0.000175154	3.41	3.47327e-19	3.41	4.92535e-17	3.41	0.0207101	3.41	0.0360073	3.41	0.0799406	3.41	0.0862694	3.41	0.0694459	3.41	0.0280015	3.41	0.0432036	3.41	0.0161988	3.41	0.041998	3.41	0.036075
3.415	9.68308e-19	3.415	2.27976e-19	3.415	5.55993e-19	3.415	0	3.415	0	3.415	0	3.415	0	3.415	0.00554977	3.415	0.000307541	3.415	2.12247e-19	3.415	9.11639e-19	3.415	0.00016081	3.415	1.29369e-18	3.415	4.2257e-17	3.415	0.0206395	3.415	0.035612	3.415	0.0795168	3.415	0.0858592	3.415	0.0691494	3.415	0.0275953	3.415	0.0431011	3.415	0.0154666	3.415	0.0417958	3.415	0.0358121
3.42	1.01751e-18	3.42	8.50537e-19	3.42	7.60004e-19	3.42	0	3.42	0	3.42	0	3.42	0	3.42	0.0055502	3.42	0.000328189	3.42	1.63568e-18	3.42	5.88907e-18	3.42	0.000146467	3.42	4.46189e-18	3.42	3.51101e-17	3.42	0.0205688	3.42	0.0352168	3.42	0.079089	3.42	0.085449	3.42	0.0688608	3.42	0.0273012	3.42	0.0429985	3.42	0.0147744	3.42	0.0415899	3.42	0.0355491
3.425	1.06671e-18	3.425	1.70964e-18	3.425	9.64016e-19	3.425	0	3.425	0	3.425	0	3.425	2.64932e-18	3.425	0.00555064	3.425	0.000348836	3.425	3.05911e-18	3.425	6.64872e-18	3.425	0.000132732	3.425	9.37629e-18	3.425	2.7893e-17	3.425	0.0204981	3.425	0.0348215	3.425	0.0786612	3.425	0.0850388	3.425	0.0685745	3.425	0.0270391	3.425	0.042896	3.425	0.0140823	3.425	0.041314	3.425	0.0353007
3.43	1.11591e-18	3.43	2.77291e-18	3.43	1.16803e-18	3.43	0	3.43	0	3.43	0	3.43	6.43971e-18	3.43	0.00554889	3.43	0.000369484	3.43	4.48254e-18	3.43	1.67129e-18	3.43	0.000121967	3.43	6.1786e-18	3.43	3.89052e-17	3.43	0.0204272	3.43	0.0344262	3.43	0.0782334	3.43	0.0846286	3.43	0.0682881	3.43	0.026777	3.43	0.0428029	3.43	0.0134127	3.43	0.041038	3.43	0.0350528
3.435	1.16512e-18	3.435	1.89187e-18	3.435	1.37204e-18	3.435	7.78235e-19	3.435	9.50359e-19	3.435	2.18628e-18	3.435	3.32891e-18	3.435	0.00554369	3.435	0.000390132	3.435	4.19123e-18	3.435	7.47023e-18	3.435	0.000111202	3.435	3.17831e-19	3.435	4.87444e-17	3.435	0.0203562	3.435	0.034031	3.435	0.0777977	3.435	0.0842174	3.435	0.0680018	3.435	0.026515	3.435	0.0427377	3.435	0.0127897	3.435	0.0407621	3.435	0.034805
3.44	1.21432e-18	3.44	2.0604e-19	3.44	1.30159e-18	3.44	1.90543e-18	3.44	2.7312e-18	3.44	6.56004e-18	3.44	0	3.44	0.00553848	3.44	0.00041078	3.44	3.10587e-18	3.44	1.87167e-17	3.44	0.000100437	3.44	9.77963e-18	3.44	2.45926e-17	3.44	0.0202852	3.44	0.0336641	3.44	0.077359	3.44	0.0837935	3.44	0.0677154	3.44	0.0262529	3.44	0.0426726	3.44	0.0121667	3.44	0.0404862	3.44	0.0345571
3.445	1.26352e-18	3.445	1.77023e-18	3.445	1.09757e-18	3.445	3.03262e-18	3.445	1.8284e-18	3.445	1.12758e-17	3.445	0	3.445	0.00553328	3.445	0.000431888	3.445	2.02051e-18	3.445	9.61239e-18	3.445	9.15298e-05	3.445	1.81041e-17	3.445	1.32463e-17	3.445	0.0202141	3.445	0.033308	3.445	0.0769204	3.445	0.0833696	3.445	0.0674291	3.445	0.0259909	3.445	0.0426074	3.445	0.0115595	3.445	0.0401801	3.445	0.0343092
3.45	1.31272e-18	3.45	3.85866e-18	3.45	8.93563e-19	3.45	3.72678e-18	3.45	4.75586e-20	3.45	1.61436e-17	3.45	3.23887e-18	3.45	0.00552807	3.45	0.0004602	3.45	1.68182e-18	3.45	7.31593e-19	3.45	8.35537e-05	3.45	1.39088e-17	3.45	3.20179e-17	3.45	0.0201431	3.45	0.0329518	3.45	0.0764817	3.45	0.0829456	3.45	0.0671475	3.45	0.0257786	3.45	0.0425423	3.45	0.0110047	3.45	0.0398467	3.45	0.0340613
3.455	1.41282e-18	3.455	7.35989e-18	3.455	6.89552e-19	3.455	2.59959e-18	3.455	0	3.455	1.03389e-17	3.455	1.2961e-17	3.455	0.00552287	3.455	0.000488511	3.455	4.02352e-18	3.455	5.76665e-18	3.455	7.55777e-05	3.455	9.06696e-18	3.455	4.2314e-17	3.455	0.0200721	3.455	0.0325956	3.455	0.0760329	3.455	0.0825217	3.455	0.0668679	3.455	0.0256186	3.455	0.0424771	3.455	0.0104499	3.455	0.0395133	3.455	0.0338133
3.46	1.52601e-18	3.46	9.12883e-18	3.46	4.85541e-19	3.46	1.47239e-18	3.46	1.91612e-19	3.46	3.53202e-18	3.46	1.55632e-17	3.46	0.00551766	3.46	0.000516823	3.46	6.36522e-18	3.46	7.87969e-18	3.46	6.79482e-05	3.46	2.92184e-18	3.46	4.426e-17	3.46	0.0200011	3.46	0.0322394	3.46	0.0755826	3.46	0.0820977	3.46	0.0665882	3.46	0.0254585	3.46	0.0424166	3.46	0.0099042	3.46	0.0391798	3.46	0.0335654
3.465	1.63921e-18	3.465	4.71432e-18	3.465	2.81529e-19	3.465	3.45202e-19	3.465	1.18384e-18	3.465	1.49197e-18	3.465	1.22103e-17	3.465	0.00551246	3.465	0.000545134	3.465	8.70693e-18	3.465	5.34153e-18	3.465	6.21131e-05	3.465	2.42102e-18	3.465	5.77136e-17	3.465	0.01993	3.465	0.0318833	3.465	0.0751323	3.465	0.0816738	3.465	0.0663086	3.465	0.0252985	3.465	0.0423755	3.465	0.00941566	3.465	0.0388464	3.465	0.0333175
3.47	1.7524e-18	3.47	3.35118e-18	3.47	7.75182e-20	3.47	3.95921e-19	3.47	2.66616e-18	3.47	1.42754e-18	3.47	7.30537e-18	3.47	0.00550558	3.47	0.000573446	3.47	7.27121e-18	3.47	6.60168e-18	3.47	5.62781e-05	3.47	7.03665e-18	3.47	7.58877e-17	3.47	0.019859	3.47	0.0315428	3.47	0.0746819	3.47	0.081245	3.47	0.0660289	3.47	0.0251385	3.47	0.0423345	3.47	0.00892712	3.47	0.0384742	3.47	0.0330616
3.475	1.8656e-18	3.475	6.77332e-18	3.475	0	3.475	9.66616e-19	3.475	4.84524e-18	3.475	6.7411e-18	3.475	1.89936e-18	3.475	0.00549477	3.475	0.000601757	3.475	4.59143e-18	3.475	1.01275e-17	3.475	5.0443e-05	3.475	1.23486e-17	3.475	6.96565e-17	3.475	0.019788	3.475	0.0312281	3.475	0.0742194	3.475	0.0808101	3.475	0.0657493	3.475	0.0249785	3.475	0.0422935	3.475	0.00844134	3.475	0.0381019	3.475	0.0328041
3.48	1.97879e-18	3.48	6.28067e-18	3.48	0	3.48	1.53731e-18	3.48	3.63887e-18	3.48	7.15708e-18	3.48	7.91041e-19	3.48	0.00548397	3.48	0.000633174	3.48	1.91166e-18	3.48	1.14264e-17	3.48	4.56734e-05	3.48	1.79347e-17	3.48	6.13896e-17	3.48	0.019717	3.48	0.0309135	3.48	0.073757	3.48	0.0803752	3.48	0.0654728	3.48	0.024831	3.48	0.0422525	3.48	0.00801648	3.48	0.0377296	3.48	0.0325467
3.485	2.09199e-18	3.485	2.71087e-18	3.485	0	3.485	1.88496e-18	3.485	4.67553e-19	3.485	1.84351e-18	3.485	2.77793e-19	3.485	0.00547317	3.485	0.000670939	3.485	5.6278e-19	3.485	1.22329e-17	3.485	4.14583e-05	3.485	1.97363e-17	3.485	5.49258e-17	3.485	0.019646	3.485	0.0305989	3.485	0.0732945	3.485	0.0799404	3.485	0.065198	3.485	0.0247342	3.485	0.0422114	3.485	0.00759162	3.485	0.0373572	3.485	0.0322892
3.49	2.13797e-18	3.49	2.57601e-18	3.49	0	3.49	1.31426e-18	3.49	0	3.49	9.23892e-19	3.49	1.83205e-18	3.49	0.00546237	3.49	0.000708703	3.49	2.52619e-18	3.49	1.17897e-17	3.49	3.72432e-05	3.49	2.21364e-17	3.49	4.18151e-17	3.49	0.019575	3.49	0.0302843	3.49	0.0728302	3.49	0.0795055	3.49	0.0649232	3.49	0.0246374	3.49	0.0421718	3.49	0.00716676	3.49	0.0369758	3.49	0.0320281
3.495	2.10389e-18	3.495	3.70881e-18	3.495	0	3.495	7.43569e-19	3.495	1.68449e-19	3.495	2.33861e-18	3.495	7.87508e-18	3.495	0.00545157	3.495	0.000746468	3.495	4.48959e-18	3.495	1.33751e-17	3.495	3.32136e-05	3.495	3.29688e-17	3.495	1.49177e-17	3.495	0.019504	3.495	0.0299697	3.495	0.0723553	3.495	0.0790707	3.495	0.0646484	3.495	0.0245407	3.495	0.0421418	3.495	0.00679942	3.495	0.0365842	3.495	0.0317574
3.5	2.06981e-18	3.5	1.93927e-18	3.5	0	3.5	1.72873e-19	3.5	2.49553e-18	3.5	1.20237e-17	3.5	2.09353e-17	3.5	0.00544077	3.5	0.000784232	3.5	6.453e-18	3.5	1.87615e-17	3.5	3.02068e-05	3.5	3.74732e-17	3.5	1.66e-17	3.5	0.0194331	3.5	0.0296562	3.5	0.0718805	3.5	0.0786358	3.5	0.0643737	3.5	0.0244439	3.5	0.0421118	3.5	0.00643517	3.5	0.0361925	3.5	0.0314868
3.505	2.03573e-18	3.505	2.31525e-19	3.505	0	3.505	0	3.505	4.25353e-18	3.505	2.2331e-17	3.505	2.11963e-17	3.505	0.00542997	3.505	0.000821997	3.505	5.19243e-18	3.505	1.39611e-17	3.505	2.71999e-05	3.505	2.69417e-17	3.505	4.35568e-17	3.505	0.0193624	3.505	0.0293834	3.505	0.0714056	3.505	0.0781948	3.505	0.0640989	3.505	0.0243471	3.505	0.0420818	3.505	0.00607092	3.505	0.0358008	3.505	0.0312161
3.51	2.00166e-18	3.51	3.46998e-18	3.51	0	3.51	0	3.51	4.63307e-18	3.51	9.71708e-18	3.51	1.29786e-17	3.51	0.00541806	3.51	0.000859762	3.51	3.22902e-18	3.51	2.03818e-18	3.51	2.41931e-05	3.51	1.57254e-17	3.51	4.0843e-17	3.51	0.0192916	3.51	0.0291106	3.51	0.0709272	3.51	0.0777526	3.51	0.0638269	3.51	0.0242503	3.51	0.0420519	3.51	0.00575555	3.51	0.0354091	3.51	0.0309454
3.515	1.96758e-18	3.515	5.49189e-18	3.515	0	3.515	0	3.515	3.43243e-18	3.515	1.21854e-18	3.515	6.24122e-18	3.515	0.00540207	3.515	0.000904219	3.515	1.26562e-18	3.515	0	3.515	2.17633e-05	3.515	3.79382e-18	3.515	2.74908e-17	3.515	0.0192209	3.515	0.0288378	3.515	0.07044	3.515	0.0773103	3.515	0.0635568	3.515	0.0241818	3.515	0.0420219	3.515	0.0054485	3.515	0.0350171	3.515	0.0306663
3.52	1.9335e-18	3.52	3.70382e-18	3.52	0	3.52	0	3.52	7.25803e-19	3.52	6.52458e-18	3.52	6.45224e-20	3.52	0.00538607	3.52	0.000953196	3.52	5.8927e-19	3.52	1.68824e-19	3.52	1.9645e-05	3.52	8.21371e-18	3.52	2.01637e-17	3.52	0.0191502	3.52	0.028565	3.52	0.0699528	3.52	0.0768681	3.52	0.0632868	3.52	0.0241161	3.52	0.0419918	3.52	0.00514146	3.52	0.034625	3.52	0.0303837
3.525	1.87945e-18	3.525	3.26469e-18	3.525	0	3.525	0	3.525	0	3.525	7.73836e-18	3.525	2.71805e-18	3.525	0.00537007	3.525	0.00100217	3.525	2.24733e-18	3.525	2.59479e-18	3.525	1.75267e-05	3.525	2.02566e-17	3.525	1.34949e-17	3.525	0.0190795	3.525	0.0282922	3.525	0.0694656	3.525	0.0764258	3.525	0.0630168	3.525	0.0240503	3.525	0.0419606	3.525	0.00487524	3.525	0.0342329	3.525	0.0301012
3.53	1.67528e-18	3.53	4.74636e-18	3.53	0	3.53	0	3.53	0	3.53	3.34365e-18	3.53	5.92894e-18	3.53	0.00535408	3.53	0.00105115	3.53	3.90539e-18	3.53	5.54573e-18	3.53	1.55021e-05	3.53	1.12255e-17	3.53	8.47411e-18	3.53	0.0190088	3.53	0.0280194	3.53	0.0689733	3.53	0.0759836	3.53	0.0627468	3.53	0.0239846	3.53	0.0419295	3.53	0.0046219	3.53	0.0338409	3.53	0.0298186
3.535	1.4711e-18	3.535	3.65446e-18	3.535	0	3.535	0	3.535	3.10451e-18	3.535	1.0879e-18	3.535	1.09471e-17	3.535	0.00533808	3.535	0.00110013	3.535	5.56345e-18	3.535	9.66446e-18	3.535	1.40283e-05	3.535	0	3.535	1.31725e-17	3.535	0.0189382	3.535	0.0277733	3.535	0.0684741	3.535	0.0755406	3.535	0.0624767	3.535	0.0239189	3.535	0.0418983	3.535	0.00436855	3.535	0.0334557	3.535	0.0295351
3.54	1.26693e-18	3.54	7.22417e-19	3.54	0	3.54	0	3.54	5.69905e-18	3.54	1.76572e-19	3.54	1.38818e-17	3.54	0.00532209	3.54	0.0011491	3.54	4.6382e-18	3.54	1.65361e-17	3.54	1.25545e-05	3.54	0	3.54	3.57431e-17	3.54	0.018868	3.54	0.0275401	3.54	0.067975	3.54	0.075095	3.54	0.0622098	3.54	0.0238532	3.54	0.0418671	3.54	0.00414869	3.54	0.0330805	3.54	0.0292458
3.545	1.06275e-18	3.545	4.47775e-18	3.545	0	3.545	0	3.545	5.06767e-18	3.545	0	3.545	1.42402e-17	3.545	0.00530609	3.545	0.00119808	3.545	3.39293e-18	3.545	2.56541e-17	3.545	1.10807e-05	3.545	0	3.545	4.75438e-17	3.545	0.0187977	3.545	0.0273068	3.545	0.0674758	3.545	0.0746493	3.545	0.0619459	3.545	0.0237922	3.545	0.0418359	3.545	0.00394563	3.545	0.0327052	3.545	0.0289565
3.55	8.5858e-19	3.55	1.04195e-17	3.55	0	3.55	0	3.55	4.27732e-18	3.55	0	3.55	9.0748e-18	3.55	0.00528953	3.55	0.00125807	3.55	2.14766e-18	3.55	2.10059e-17	3.55	9.90243e-06	3.55	0	3.55	5.08012e-17	3.55	0.0187275	3.55	0.0270735	3.55	0.0669702	3.55	0.0742036	3.55	0.061682	3.55	0.0237342	3.55	0.0418048	3.55	0.00374257	3.55	0.0323299	3.55	0.0286672
3.555	6.54406e-19	3.555	6.35708e-18	3.555	0	3.555	0	3.555	3.23966e-18	3.555	7.10295e-19	3.555	1.04471e-18	3.555	0.00526907	3.555	0.00131979	3.555	1.7915e-18	3.555	1.31398e-17	3.555	8.88966e-06	3.555	2.24515e-18	3.555	3.65493e-17	3.555	0.0186573	3.555	0.0268402	3.555	0.0664597	3.555	0.0737579	3.555	0.0614181	3.555	0.0236762	3.555	0.0417616	3.555	0.00356639	3.555	0.0319547	3.555	0.0283779
3.56	4.50232e-19	3.56	1.8357e-18	3.56	0	3.56	0	3.56	1.86252e-18	3.56	2.08112e-18	3.56	5.25794e-18	3.56	0.00524861	3.56	0.0013815	3.56	2.6424e-18	3.56	1.79372e-17	3.56	7.8769e-06	3.56	7.19356e-18	3.56	1.686e-17	3.56	0.0185871	3.56	0.0266069	3.56	0.0659492	3.56	0.0733122	3.56	0.0611542	3.56	0.0236182	3.56	0.0417184	3.56	0.00341037	3.56	0.0316069	3.56	0.028089
3.565	9.89959e-20	3.565	7.77535e-19	3.565	0	3.565	0	3.565	2.69351e-19	3.565	6.25141e-18	3.565	1.1235e-17	3.565	0.00522814	3.565	0.00144321	3.565	3.49331e-18	3.565	1.81124e-17	3.565	6.90869e-06	3.565	1.7012e-17	3.565	2.2667e-17	3.565	0.0185168	3.565	0.026385	3.565	0.0654387	3.565	0.0728665	3.565	0.0608903	3.565	0.0235602	3.565	0.0416752	3.565	0.00325435	3.565	0.0312627	3.565	0.0278003
3.57	-2.94093e-19	3.57	1.11033e-18	3.57	0	3.57	0	3.57	2.28106e-18	3.57	7.86255e-18	3.57	1.64527e-17	3.57	0.00520768	3.57	0.00150492	3.57	4.34421e-18	3.57	5.93347e-18	3.57	6.22129e-06	3.57	2.94918e-17	3.57	2.93108e-17	3.57	0.0184467	3.57	0.0261863	3.57	0.0649209	3.57	0.0724212	3.57	0.0606302	3.57	0.0235022	3.57	0.041632	3.57	0.0031194	3.57	0.0309186	3.57	0.0275116
3.575	-6.87182e-19	3.575	5.29705e-18	3.575	0	3.575	0	3.575	5.05931e-18	3.575	5.3482e-18	3.575	1.68468e-17	3.575	0.00518722	3.575	0.00156663	3.575	3.16818e-18	3.575	5.11949e-18	3.575	5.5339e-06	3.575	1.68624e-17	3.575	3.59817e-17	3.575	0.018377	3.575	0.0259877	3.575	0.0644	3.575	0.0719762	3.575	0.0603748	3.575	0.0234424	3.575	0.0415888	3.575	0.00300756	3.575	0.0305744	3.575	0.0272229
3.58	-1.08027e-18	3.58	7.323e-18	3.58	1.00088e-19	3.58	0	3.58	8.45623e-18	3.58	2.91838e-18	3.58	5.58491e-18	3.58	0.00516676	3.58	0.00163018	3.58	1.90449e-18	3.58	1.51027e-17	3.58	4.8465e-06	3.58	1.47915e-19	3.58	3.71887e-17	3.58	0.0183073	3.58	0.025789	3.58	0.0638791	3.58	0.0715312	3.58	0.0601194	3.58	0.0233786	3.58	0.0415456	3.58	0.00289571	3.58	0.0302451	3.58	0.0269344
3.585	-1.47336e-18	3.585	6.55083e-18	3.585	3.16677e-19	3.585	0	3.585	9.74182e-18	3.585	5.51026e-19	3.585	0	3.585	0.0051463	3.585	0.00170566	3.585	6.40793e-19	3.585	1.00443e-17	3.585	4.30245e-06	3.585	4.70387e-18	3.585	2.94512e-17	3.585	0.0182376	3.585	0.0255904	3.585	0.0633582	3.585	0.0710862	3.585	0.0598641	3.585	0.0233149	3.585	0.0414828	3.585	0.00279981	3.585	0.0299428	3.585	0.0266542
3.59	-1.86645e-18	3.59	6.48048e-18	3.59	5.33265e-19	3.59	0	3.59	5.33547e-18	3.59	1.11186e-17	3.59	0	3.59	0.0051257	3.59	0.00178114	3.59	3.83679e-20	3.59	6.10878e-20	3.59	3.8416e-06	3.59	7.98889e-18	3.59	1.76902e-17	3.59	0.0181679	3.59	0.0253917	3.59	0.0628297	3.59	0.0706412	3.59	0.0596087	3.59	0.0232511	3.59	0.0414187	3.59	0.00272964	3.59	0.0296404	3.59	0.026374
3.595	-2.25954e-18	3.595	6.86594e-18	3.595	7.49853e-19	3.595	0	3.595	2.8313e-18	3.595	2.56102e-17	3.595	0	3.595	0.00510177	3.595	0.00185661	3.595	1.16206e-19	3.595	0	3.595	3.38075e-06	3.595	6.90594e-18	3.595	3.07017e-18	3.595	0.0180982	3.595	0.025193	3.595	0.0622997	3.595	0.0701963	3.595	0.0593533	3.595	0.0231874	3.595	0.0413545	3.595	0.00265947	3.595	0.029338	3.595	0.0260938
3.6	-2.45104e-18	3.6	1.05508e-17	3.6	9.66441e-19	3.6	0	3.6	2.30384e-18	3.6	1.90558e-17	3.6	0	3.6	0.00507783	3.6	0.00193209	3.6	1.94043e-19	3.6	1.33991e-18	3.6	2.93992e-06	3.6	4.82323e-18	3.6	0	3.6	0.0180286	3.6	0.0250213	3.6	0.0617697	3.6	0.0697513	3.6	0.0591023	3.6	0.0231236	3.6	0.0412903	3.6	0.00260073	3.6	0.0290356	3.6	0.0258136
3.605	-2.38545e-18	3.605	1.51836e-17	3.605	1.18303e-18	3.605	0	3.605	5.48296e-18	3.605	1.35251e-17	3.605	1.06294e-18	3.605	0.0050539	3.605	0.00200757	3.605	2.70001e-19	3.605	7.05581e-18	3.605	2.63472e-06	3.605	1.35023e-18	3.605	0	3.605	0.0179589	3.605	0.0248502	3.605	0.0612397	3.605	0.0693108	3.605	0.0588584	3.605	0.0230595	3.605	0.0412261	3.605	0.00257019	3.605	0.0287733	3.605	0.0255405
3.61	-2.31986e-18	3.61	1.00579e-17	3.61	1.39962e-18	3.61	0	3.61	1.01745e-17	3.61	1.86996e-17	3.61	1.89257e-18	3.61	0.00502997	3.61	0.00208304	3.61	2.78983e-19	3.61	1.29374e-17	3.61	2.32952e-06	3.61	0	3.61	1.02665e-17	3.61	0.0178897	3.61	0.024679	3.61	0.0607023	3.61	0.0688705	3.61	0.0586145	3.61	0.0229862	3.61	0.0411619	3.61	0.00253965	3.61	0.0285193	3.61	0.0252758
3.615	-2.25427e-18	3.615	4.93518e-18	3.615	1.43883e-18	3.615	0	3.615	6.25963e-18	3.615	1.93195e-17	3.615	7.45785e-19	3.615	0.00500604	3.615	0.00216416	3.615	2.87965e-19	3.615	1.90022e-17	3.615	2.02432e-06	3.615	0	3.615	2.04752e-17	3.615	0.0178205	3.615	0.0245079	3.615	0.0601647	3.615	0.0684302	3.615	0.0583706	3.615	0.0229129	3.615	0.0410737	3.615	0.0025165	3.615	0.0282653	3.615	0.0250111
3.62	-2.18868e-18	3.62	3.89713e-18	3.62	1.22224e-18	3.62	0	3.62	2.68105e-18	3.62	1.12476e-17	3.62	0	3.62	0.00498211	3.62	0.00225367	3.62	2.96947e-19	3.62	1.22987e-17	3.62	1.78503e-06	3.62	0	3.62	3.02648e-17	3.62	0.0177514	3.62	0.0243368	3.62	0.0596271	3.62	0.0679899	3.62	0.0581267	3.62	0.0228397	3.62	0.0409817	3.62	0.00252404	3.62	0.0280113	3.62	0.0247464
3.625	-2.1231e-18	3.625	2.94984e-18	3.625	1.00565e-18	3.625	0	3.625	4.6842e-18	3.625	1.29165e-17	3.625	0	3.625	0.00495818	3.625	0.00234318	3.625	2.07184e-18	3.625	5.18041e-19	3.625	1.58537e-06	3.625	0	3.625	3.88709e-17	3.625	0.0176822	3.625	0.0241657	3.625	0.0590888	3.625	0.0675496	3.625	0.0578828	3.625	0.0227664	3.625	0.0408897	3.625	0.00253158	3.625	0.0277726	3.625	0.0244818
3.63	-2.05751e-18	3.63	2.22655e-18	3.63	7.89066e-19	3.63	0	3.63	4.7998e-18	3.63	2.30164e-17	3.63	1.63071e-18	3.63	0.00493425	3.63	0.00243269	3.63	5.22477e-18	3.63	4.68624e-18	3.63	1.38572e-06	3.63	0	3.63	4.57469e-17	3.63	0.017613	3.63	0.0240065	3.63	0.0585454	3.63	0.0671093	3.63	0.0576433	3.63	0.0226931	3.63	0.0407977	3.63	0.00254281	3.63	0.0275694	3.63	0.0242356
3.635	-1.9823e-18	3.635	1.37484e-18	3.635	5.72478e-19	3.635	0	3.635	1.69679e-18	3.635	1.9368e-17	3.635	4.53714e-18	3.635	0.00490817	3.635	0.0025222	3.635	8.37771e-18	3.635	8.41116e-18	3.635	1.19456e-06	3.635	3.57132e-18	3.635	3.76385e-17	3.635	0.0175438	3.635	0.0238543	3.635	0.058002	3.635	0.0666718	3.635	0.0574136	3.635	0.0226198	3.635	0.0407058	3.635	0.00258735	3.635	0.0273661	3.635	0.0239917
3.64	-1.82103e-18	3.64	3.71713e-19	3.64	3.5589e-19	3.64	0	3.64	4.40529e-19	3.64	1.0589e-17	3.64	5.07625e-18	3.64	0.00488198	3.64	0.0026117	3.64	1.10237e-17	3.64	7.3257e-18	3.64	1.06553e-06	3.64	2.237e-17	3.64	2.00129e-17	3.64	0.0174747	3.64	0.0237021	3.64	0.0574585	3.64	0.0662399	3.64	0.0571838	3.64	0.0225428	3.64	0.0406138	3.64	0.00263188	3.64	0.0271629	3.64	0.0237477
3.645	-1.65977e-18	3.645	9.15051e-19	3.645	1.39301e-19	3.645	0	3.645	4.70347e-19	3.645	1.62347e-17	3.645	4.91804e-18	3.645	0.00485579	3.645	0.00270121	3.645	8.89958e-18	3.645	5.04658e-18	3.645	9.36496e-07	3.645	2.92982e-17	3.645	2.48217e-17	3.645	0.0174058	3.645	0.0235499	3.645	0.0569141	3.645	0.065808	3.645	0.0569541	3.645	0.0224645	3.645	0.040496	3.645	0.00267661	3.645	0.0269596	3.645	0.0235038
3.65	-1.49851e-18	3.65	2.36879e-18	3.65	0	3.65	0	3.65	2.12843e-18	3.65	2.09773e-17	3.65	5.60248e-18	3.65	0.0048296	3.65	0.00279961	3.65	6.77547e-18	3.65	1.23025e-18	3.65	8.07466e-07	3.65	1.70952e-17	3.65	3.41109e-17	3.65	0.017337	3.65	0.0233978	3.65	0.0563669	3.65	0.065376	3.65	0.0567244	3.65	0.0223863	3.65	0.0403719	3.65	0.00275744	3.65	0.0267943	3.65	0.0232677
3.655	-1.33724e-18	3.655	1.49662e-18	3.655	0	3.655	0	3.655	4.0435e-18	3.655	8.78067e-18	3.655	5.49144e-18	3.655	0.00480342	3.655	0.00290238	3.655	4.65135e-18	3.655	5.86576e-18	3.655	7.07182e-07	3.655	1.3292e-17	3.655	1.95356e-17	3.655	0.0172682	3.655	0.0232456	3.655	0.0558196	3.655	0.0649441	3.655	0.0564946	3.655	0.022308	3.655	0.0402478	3.655	0.00283826	3.655	0.02664	3.655	0.0230476
3.66	-1.17598e-18	3.66	4.28776e-20	3.66	0	3.66	2.20996e-19	3.66	1.73433e-18	3.66	1.07959e-18	3.66	2.04495e-18	3.66	0.00477723	3.66	0.00300515	3.66	3.78427e-18	3.66	1.4522e-17	3.66	6.24804e-07	3.66	1.56768e-17	3.66	1.24418e-17	3.66	0.0171994	3.66	0.0230961	3.66	0.0552723	3.66	0.0645122	3.66	0.0562687	3.66	0.0222298	3.66	0.0401237	3.66	0.00291909	3.66	0.0264857	3.66	0.0228275
3.665	-1.01471e-18	3.665	1.3758e-18	3.665	0	3.665	1.26304e-18	3.665	2.52268e-19	3.665	3.63082e-18	3.665	0	3.665	0.00475104	3.665	0.00310792	3.665	3.65403e-18	3.665	7.2824e-18	3.665	5.42427e-07	3.665	9.95206e-18	3.665	3.07163e-17	3.665	0.0171306	3.665	0.0229537	3.665	0.0547244	3.665	0.0640803	3.665	0.056055	3.665	0.0221515	3.665	0.0399995	3.665	0.00303259	3.665	0.0263314	3.665	0.0226074
3.67	-8.5345e-19	3.67	3.46446e-18	3.67	0	3.67	2.30508e-18	3.67	1.26565e-18	3.67	5.07267e-18	3.67	0	3.67	0.00472486	3.67	0.00321068	3.67	3.5238e-18	3.67	9.04256e-19	3.67	4.63457e-07	3.67	1.7877e-18	3.67	3.56093e-17	3.67	0.0170618	3.67	0.0228112	3.67	0.0541754	3.67	0.0636565	3.67	0.0558412	3.67	0.022076	3.67	0.0398754	3.67	0.00314929	3.67	0.0261878	3.67	0.0223872
3.675	-8.52372e-19	3.675	9.64002e-18	3.675	0	3.675	3.34713e-18	3.675	1.82518e-18	3.675	5.39189e-18	3.675	0	3.675	0.00469788	3.675	0.00331345	3.675	3.6161e-18	3.675	6.60186e-18	3.675	4.11499e-07	3.675	9.27509e-18	3.675	2.29897e-17	3.675	0.016993	3.675	0.0226688	3.675	0.0536265	3.675	0.0632361	3.675	0.0556274	3.675	0.0220036	3.675	0.0397261	3.675	0.00326599	3.675	0.0260769	3.675	0.0221859
3.68	-9.01439e-19	3.68	1.15257e-17	3.68	0	3.68	2.90166e-18	3.68	1.87035e-18	3.68	3.5968e-18	3.68	0	3.68	0.00467078	3.68	0.00341622	3.68	4.83595e-18	3.68	9.16303e-18	3.68	3.59541e-07	3.68	1.51752e-17	3.68	2.18458e-17	3.68	0.0169242	3.68	0.0225264	3.68	0.0530775	3.68	0.0628157	3.68	0.0554136	3.68	0.0219312	3.68	0.039568	3.68	0.00341183	3.68	0.0259661	3.68	0.0219906
3.685	-9.50506e-19	3.685	3.93254e-18	3.685	0	3.685	1.85962e-18	3.685	2.51377e-18	3.685	8.48357e-19	3.685	0	3.685	0.00464368	3.685	0.00352954	3.685	6.05581e-18	3.685	7.00469e-18	3.685	3.07584e-07	3.685	8.97963e-18	3.685	2.71983e-17	3.685	0.0168556	3.685	0.0223839	3.685	0.0525289	3.685	0.0623952	3.685	0.0551998	3.685	0.0218589	3.685	0.0394098	3.685	0.00356421	3.685	0.0258552	3.685	0.0217952
3.69	-9.99572e-19	3.69	1.21074e-18	3.69	0	3.69	8.17575e-19	3.69	3.42777e-18	3.69	2.35067e-18	3.69	0	3.69	0.00461658	3.69	0.00364356	3.69	7.27566e-18	3.69	9.00504e-18	3.69	2.67528e-07	3.69	4.52538e-18	3.69	3.00939e-17	3.69	0.0167869	3.69	0.0222415	3.69	0.0519805	3.69	0.0619748	3.69	0.0549888	3.69	0.0217865	3.69	0.0392516	3.69	0.0037166	3.69	0.0257444	3.69	0.0215998
3.695	-1.04864e-18	3.695	3.72214e-18	3.695	0	3.695	1.40931e-19	3.695	3.25144e-18	3.695	4.16659e-18	3.695	0	3.695	0.00458948	3.695	0.00375757	3.695	1.14617e-17	3.695	1.33469e-17	3.695	2.35152e-07	3.695	3.34093e-18	3.695	3.26255e-17	3.695	0.0167182	3.695	0.0220999	3.695	0.0514322	3.695	0.0615544	3.695	0.0547913	3.695	0.0217141	3.695	0.0390934	3.695	0.00389466	3.695	0.0256585	3.695	0.0214091
3.7	-1.09771e-18	3.7	4.48055e-18	3.7	0	3.7	7.95171e-19	3.7	3.08359e-18	3.7	2.7334e-18	3.7	1.02916e-18	3.7	0.00456238	3.7	0.00387158	3.7	1.69238e-17	3.7	2.12079e-17	3.7	2.02775e-07	3.7	4.48062e-18	3.7	3.68975e-17	3.7	0.0166496	3.7	0.0219583	3.7	0.0508838	3.7	0.0611352	3.7	0.0545937	3.7	0.0216452	3.7	0.0389352	3.7	0.0040826	3.7	0.0255825	3.7	0.0212377
3.705	-1.14677e-18	3.705	4.30591e-18	3.705	0	3.705	1.44941e-18	3.705	3.72093e-18	3.705	2.45303e-18	3.705	5.10924e-18	3.705	0.00453528	3.705	0.00398559	3.705	2.23859e-17	3.705	2.78288e-17	3.705	1.71689e-07	3.705	7.59689e-18	3.705	3.85483e-17	3.705	0.0165809	3.705	0.0218167	3.705	0.0503375	3.705	0.0607287	3.705	0.0543962	3.705	0.0215932	3.705	0.0387545	3.705	0.00427054	3.705	0.0255065	3.705	0.0210664
3.71	-1.17684e-18	3.71	2.35151e-18	3.71	0	3.71	2.10365e-18	3.71	3.32777e-18	3.71	5.35667e-18	3.71	5.40597e-18	3.71	0.00450819	3.71	0.0040996	3.71	2.51572e-17	3.71	2.19486e-17	3.71	1.51756e-07	3.71	1.38399e-17	3.71	3.25296e-17	3.71	0.0165122	3.71	0.0216752	3.71	0.0497921	3.71	0.0603222	3.71	0.0541986	3.71	0.0215412	3.71	0.0385629	3.71	0.00448067	3.71	0.0254304	3.71	0.020895
3.715	-1.18094e-18	3.715	1.47534e-20	3.715	0	3.715	1.81961e-18	3.715	1.00416e-18	3.715	7.05328e-18	3.715	1.32589e-18	3.715	0.00448148	3.715	0.00421525	3.715	1.90998e-17	3.715	1.62965e-17	3.715	1.31824e-07	3.715	2.12199e-17	3.715	2.9e-17	3.715	0.0164434	3.715	0.0215336	3.715	0.0492468	3.715	0.0599158	3.715	0.0540011	3.715	0.0214891	3.715	0.0383712	3.715	0.00470395	3.715	0.025359	3.715	0.0207236
3.72	-1.18505e-18	3.72	6.72454e-18	3.72	0	3.72	1.16537e-18	3.72	2.80573e-18	3.72	7.32161e-18	3.72	0	3.72	0.00445488	3.72	0.00433714	3.72	1.30425e-17	3.72	1.10473e-17	3.72	1.11892e-07	3.72	1.06087e-17	3.72	2.8391e-17	3.72	0.0163746	3.72	0.0213921	3.72	0.0487014	3.72	0.0595093	3.72	0.053805	3.72	0.0214371	3.72	0.0381795	3.72	0.00492723	3.72	0.0253068	3.72	0.0205663
3.725	-1.18915e-18	3.725	1.18614e-17	3.725	0	3.725	5.11129e-19	3.725	7.74673e-18	3.725	6.19676e-18	3.725	0	3.725	0.00442828	3.725	0.00445903	3.725	6.9851e-18	3.725	1.2835e-17	3.725	9.66407e-08	3.725	7.40167e-19	3.725	2.99562e-17	3.725	0.0163058	3.725	0.0212466	3.725	0.0481604	3.725	0.0591028	3.725	0.0536221	3.725	0.0213851	3.725	0.0379879	3.725	0.00516915	3.725	0.0252546	3.725	0.0204172
3.73	-1.19326e-18	3.73	8.70045e-18	3.73	0	3.73	2.29776e-19	3.73	7.99637e-18	3.73	4.32244e-18	3.73	0	3.73	0.00440168	3.73	0.00458092	3.73	1.00799e-17	3.73	1.92764e-17	3.73	8.45168e-08	3.73	6.95155e-18	3.73	3.26143e-17	3.73	0.0162369	3.73	0.0210984	3.73	0.0476205	3.73	0.0586963	3.73	0.0534391	3.73	0.0213331	3.73	0.0377962	3.73	0.00542737	3.73	0.0252024	3.73	0.0202681
3.735	-1.19736e-18	3.735	5.61546e-18	3.735	0	3.735	1.28021e-18	3.735	6.96878e-18	3.735	2.1505e-18	3.735	0	3.735	0.00437508	3.735	0.00470282	3.735	1.59398e-17	3.735	1.43093e-17	3.735	7.23928e-08	3.735	1.25336e-17	3.735	2.31867e-17	3.735	0.0161681	3.735	0.0209502	3.735	0.0470807	3.735	0.0582971	3.735	0.0532562	3.735	0.0213125	3.735	0.0375859	3.735	0.00568558	3.735	0.0251503	3.735	0.0201191
3.74	-1.20147e-18	3.74	2.68148e-18	3.74	0	3.74	2.33064e-18	3.74	4.27491e-18	3.74	1.81856e-19	3.74	0	3.74	0.00434849	3.74	0.00482471	3.74	2.17997e-17	3.74	7.73399e-18	3.74	5.98844e-08	3.74	1.67283e-17	3.74	1.38983e-17	3.74	0.0160992	3.74	0.020802	3.74	0.0465408	3.74	0.0579062	3.74	0.0530732	3.74	0.0212963	3.74	0.0373636	3.74	0.00595877	3.74	0.0251057	3.74	0.0199714
3.745	-1.29145e-18	3.745	5.12186e-18	3.745	0	3.745	3.38107e-18	3.745	2.14778e-18	3.745	5.4354e-18	3.745	1.483e-18	3.745	0.00432189	3.745	0.0049466	3.745	2.38823e-17	3.745	6.95993e-18	3.745	4.37299e-08	3.745	1.48083e-17	3.745	2.79926e-17	3.745	0.0160304	3.745	0.0206537	3.745	0.0460083	3.745	0.0575153	3.745	0.0528902	3.745	0.02128	3.745	0.0371413	3.745	0.0062511	3.745	0.025065	3.745	0.0198426
3.75	-2.32185e-18	3.75	1.28244e-17	3.75	0	3.75	3.59224e-18	3.75	1.94728e-18	3.75	1.22684e-17	3.75	6.27893e-18	3.75	0.00429529	3.75	0.00507002	3.75	1.72491e-17	3.75	8.00482e-18	3.75	2.75753e-08	3.75	6.89459e-18	3.75	3.4807e-17	3.75	0.0159613	3.75	0.0205055	3.75	0.0454763	3.75	0.0571245	3.75	0.0527077	3.75	0.0212637	3.75	0.0369189	3.75	0.00654343	3.75	0.0250243	3.75	0.0197138
3.755	-3.35225e-18	3.755	1.45891e-17	3.755	0	3.755	3.47769e-18	3.755	4.73606e-18	3.755	2.44858e-17	3.755	1.13724e-17	3.755	0.00427	3.755	0.00519512	3.755	1.06159e-17	3.755	1.28529e-17	3.755	1.14207e-08	3.755	2.7645e-18	3.755	2.30557e-17	3.755	0.015892	3.755	0.0203545	3.755	0.0449443	3.755	0.0567336	3.755	0.0525356	3.755	0.0212474	3.755	0.0366966	3.755	0.00684706	3.755	0.0249837	3.755	0.019585
3.76	-4.38265e-18	3.76	1.35055e-17	3.76	0	3.76	3.36314e-18	3.76	1.12212e-17	3.76	2.82547e-17	3.76	1.67397e-17	3.76	0.00424529	3.76	0.00532023	3.76	3.98272e-18	3.76	1.09864e-17	3.76	4.00418e-09	3.76	2.7208e-19	3.76	1.24065e-17	3.76	0.0158226	3.76	0.0201941	3.76	0.0444131	3.76	0.0563427	3.76	0.0523635	3.76	0.0212312	3.76	0.0364743	3.76	0.00717215	3.76	0.0249428	3.76	0.0194562
3.765	-5.41304e-18	3.765	7.16818e-18	3.765	0	3.765	3.06666e-18	3.765	1.19764e-17	3.765	2.03093e-17	3.765	1.07384e-17	3.765	0.00422058	3.765	0.00544533	3.765	3.18833e-18	3.765	3.93087e-18	3.765	2.62957e-09	3.765	1.69185e-17	3.765	2.9181e-18	3.765	0.0157533	3.765	0.0200337	3.765	0.0438914	3.765	0.0559518	3.765	0.0521915	3.765	0.0212442	3.765	0.0362378	3.765	0.00749725	3.765	0.0249008	3.765	0.0193367
3.77	-6.44344e-18	3.77	4.14865e-20	3.77	0	3.77	2.13285e-18	3.77	9.87028e-18	3.77	1.99527e-17	3.77	5.75139e-19	3.77	0.00419587	3.77	0.00557044	3.77	3.53321e-18	3.77	2.15976e-18	3.77	1.25495e-09	3.77	3.27441e-17	3.77	1.69634e-17	3.77	0.0156839	3.77	0.0198733	3.77	0.0433698	3.77	0.0555748	3.77	0.0520194	3.77	0.0212774	3.77	0.0359895	3.77	0.00783005	3.77	0.0248588	3.77	0.0192263
3.775	-7.47384e-18	3.775	2.50105e-18	3.775	0	3.775	1.19904e-18	3.775	8.45839e-18	3.775	2.44232e-17	3.775	2.79855e-21	3.775	0.00417116	3.775	0.00569554	3.775	3.8781e-18	3.775	2.01294e-18	3.775	4.09844e-19	3.775	1.39338e-17	3.775	4.14607e-17	3.775	0.0156146	3.775	0.0197129	3.775	0.0428481	3.775	0.0552004	3.775	0.0518474	3.775	0.0213106	3.775	0.0357412	3.775	0.00818593	3.775	0.0248168	3.775	0.0191159
3.78	-8.50424e-18	3.78	5.36905e-18	3.78	0	3.78	2.65238e-19	3.78	6.87933e-18	3.78	2.27537e-17	3.78	1.00215e-18	3.78	0.00414645	3.78	0.00582064	3.78	3.87836e-18	3.78	9.07884e-18	3.78	5.11807e-18	3.78	2.55427e-18	3.78	2.65012e-17	3.78	0.0155452	3.78	0.0195524	3.78	0.0423291	3.78	0.0548259	3.78	0.0516753	3.78	0.0213438	3.78	0.0354929	3.78	0.00854181	3.78	0.0247748	3.78	0.0190055
3.785	-8.3859e-18	3.785	1.00081e-17	3.785	0	3.785	6.03516e-19	3.785	3.15568e-18	3.785	1.95818e-17	3.785	7.44148e-18	3.785	0.00412174	3.785	0.00594385	3.785	3.29461e-18	3.785	1.18325e-17	3.785	9.8263e-18	3.785	1.06013e-17	3.785	8.53922e-18	3.785	0.0154755	3.785	0.019392	3.785	0.0418201	3.785	0.0544515	3.785	0.0515084	3.785	0.0213771	3.785	0.0352446	3.785	0.00890207	3.785	0.0247245	3.785	0.0188951
3.79	-7.87381e-18	3.79	1.32782e-17	3.79	0	3.79	1.42736e-18	3.79	2.06754e-18	3.79	1.99354e-17	3.79	9.16353e-18	3.79	0.00409703	3.79	0.00606642	3.79	2.71086e-18	3.79	3.80385e-18	3.79	1.45345e-17	3.79	1.10055e-17	3.79	3.49051e-18	3.79	0.0154053	3.79	0.0192184	3.79	0.0413111	3.79	0.0540771	3.79	0.0513416	3.79	0.0214103	3.79	0.0349963	3.79	0.00928605	3.79	0.0246689	3.79	0.0188005
3.795	-7.36171e-18	3.795	1.40925e-17	3.795	0	3.795	2.2512e-18	3.795	6.41848e-18	3.795	1.89522e-17	3.795	2.72123e-18	3.795	0.00407425	3.795	0.00618898	3.795	2.12711e-18	3.795	4.26415e-18	3.795	1.77394e-17	3.795	2.77702e-18	3.795	0	3.795	0.0153351	3.795	0.0190429	3.795	0.0408021	3.795	0.0537027	3.795	0.0511749	3.795	0.0214615	3.795	0.0347385	3.795	0.00967002	3.795	0.0246132	3.795	0.0187069
3.8	-6.84962e-18	3.8	1.2218e-17	3.8	0	3.8	2.9449e-18	3.8	6.62701e-18	3.8	1.212e-17	3.8	0	3.8	0.00405272	3.8	0.00631154	3.8	6.53541e-18	3.8	1.23676e-17	3.8	1.98684e-17	3.8	0	3.8	0	3.8	0.0152648	3.8	0.0188673	3.8	0.0402983	3.8	0.0533318	3.8	0.0510081	3.8	0.0215544	3.8	0.0344702	3.8	0.0100555	3.8	0.0245576	3.8	0.0186133
3.805	-6.33752e-18	3.805	7.94431e-18	3.805	0	3.805	3.19141e-18	3.805	3.3941e-18	3.805	8.19842e-18	3.805	0	3.805	0.00403119	3.805	0.0064341	3.805	1.14647e-17	3.805	1.28524e-17	3.805	2.19975e-17	3.805	0	3.805	3.66806e-18	3.805	0.0151946	3.805	0.0186918	3.805	0.0398041	3.805	0.0529739	3.805	0.0508414	3.805	0.0216473	3.805	0.0342019	3.805	0.0104641	3.805	0.0245	3.805	0.0185197
3.81	-5.82543e-18	3.81	5.51181e-18	3.81	0	3.81	3.43791e-18	3.81	1.50267e-18	3.81	9.02571e-18	3.81	0	3.81	0.00400966	3.81	0.00655666	3.81	1.6394e-17	3.81	1.09873e-17	3.81	2.37642e-17	3.81	0	3.81	1.0804e-17	3.81	0.0151243	3.81	0.0185163	3.81	0.0393099	3.81	0.052616	3.81	0.0506746	3.81	0.0217401	3.81	0.0339336	3.81	0.0108726	3.81	0.0244197	3.81	0.0184319
3.815	-5.31333e-18	3.815	3.87219e-18	3.815	0	3.815	3.68442e-18	3.815	2.09652e-20	3.815	1.18919e-17	3.815	2.96221e-21	3.815	0.00398813	3.815	0.00667911	3.815	1.67238e-17	3.815	4.71665e-18	3.815	2.12921e-17	3.815	7.46612e-19	3.815	7.67247e-18	3.815	0.0150541	3.815	0.0183408	3.815	0.0388158	3.815	0.0522581	3.815	0.0505062	3.815	0.021833	3.815	0.0336653	3.815	0.0112812	3.815	0.0243395	3.815	0.0183538
3.82	-4.9768e-18	3.82	8.14645e-18	3.82	0	3.82	2.97196e-18	3.82	0	3.82	1.62824e-17	3.82	7.57318e-18	3.82	0.0039666	3.82	0.00679268	3.82	1.11966e-17	3.82	2.78592e-18	3.82	1.882e-17	3.82	1.6189e-17	3.82	5.3654e-19	3.82	0.0149836	3.82	0.0181572	3.82	0.0383298	3.82	0.0519002	3.82	0.0503377	3.82	0.0219259	3.82	0.0333971	3.82	0.0117093	3.82	0.0242592	3.82	0.0182756
3.825	-4.89738e-18	3.825	1.3101e-17	3.825	1.54593e-20	3.825	1.89954e-18	3.825	1.17438e-18	3.825	1.0018e-17	3.825	1.21877e-17	3.825	0.00394507	3.825	0.00690625	3.825	5.66944e-18	3.825	1.40274e-17	3.825	1.63479e-17	3.825	2.52705e-17	3.825	5.74992e-18	3.825	0.0149121	3.825	0.0179665	3.825	0.0378525	3.825	0.0515423	3.825	0.0501691	3.825	0.0220196	3.825	0.0331232	3.825	0.0121382	3.825	0.0241789	3.825	0.0181974
3.83	-4.81796e-18	3.83	1.30891e-17	3.83	1.80544e-19	3.83	8.27115e-19	3.83	6.8844e-18	3.83	4.6969e-19	3.83	5.80192e-18	3.83	0.00392355	3.83	0.00701982	3.83	1.42278e-19	3.83	1.83126e-17	3.83	1.55971e-17	3.83	1.43486e-17	3.83	1.03483e-17	3.83	0.0148406	3.83	0.0177757	3.83	0.0373752	3.83	0.0511844	3.83	0.0500005	3.83	0.0221772	3.83	0.0328416	3.83	0.012567	3.83	0.0240802	3.83	0.0181192
3.835	-4.73853e-18	3.835	1.27436e-17	3.835	3.4563e-19	3.835	3.60331e-19	3.835	7.73534e-18	3.835	8.98967e-18	3.835	1.61727e-18	3.835	0.00390426	3.835	0.00713339	3.835	4.32311e-18	3.835	1.53101e-17	3.835	1.61207e-17	3.835	6.20605e-18	3.835	4.13086e-18	3.835	0.0147691	3.835	0.0175849	3.835	0.0368979	3.835	0.0508359	3.835	0.049832	3.835	0.0223349	3.835	0.03256	3.835	0.0130091	3.835	0.0239664	3.835	0.0180523
3.84	-4.65911e-18	3.84	1.11477e-17	3.84	5.10715e-19	3.84	1.93561e-18	3.84	2.02531e-18	3.84	1.6783e-17	3.84	4.3282e-19	3.84	0.00388704	3.84	0.00724696	3.84	8.76045e-18	3.84	1.22973e-17	3.84	1.66442e-17	3.84	1.68564e-18	3.84	7.75243e-19	3.84	0.0146976	3.84	0.0173941	3.84	0.0364323	3.84	0.0504939	3.84	0.0496634	3.84	0.0224925	3.84	0.0322784	3.84	0.0134532	3.84	0.0238527	3.84	0.017988
3.845	-4.57969e-18	3.845	1.00977e-17	3.845	6.758e-19	3.845	3.51089e-18	3.845	2.14865e-18	3.845	1.57304e-17	3.845	9.01813e-19	3.845	0.00386982	3.845	0.00736053	3.845	1.31978e-17	3.845	9.28076e-18	3.845	1.67867e-17	3.845	0	3.845	3.08529e-18	3.845	0.0146261	3.845	0.0172034	3.845	0.0359737	3.845	0.0501519	3.845	0.0494868	3.845	0.0226502	3.845	0.0319967	3.845	0.0138972	3.845	0.0237389	3.845	0.0179237
3.85	-4.50027e-18	3.85	9.9342e-18	3.85	8.40885e-19	3.85	5.08616e-18	3.85	5.4783e-18	3.85	1.40957e-17	3.85	2.32293e-18	3.85	0.00385259	3.85	0.00746973	3.85	1.31211e-17	3.85	4.12582e-18	3.85	1.18979e-17	3.85	0	3.85	2.89592e-18	3.85	0.0145546	3.85	0.0170103	3.85	0.0355151	3.85	0.0498099	3.85	0.0493085	3.85	0.0228079	3.85	0.0317151	3.85	0.0143486	3.85	0.0236242	3.85	0.0178594
3.855	-4.3854e-18	3.855	7.84886e-18	3.855	1.00597e-18	3.855	4.65245e-18	3.855	3.61197e-18	3.855	1.13361e-17	3.855	6.92508e-18	3.855	0.00383537	3.855	0.00756771	3.855	8.68377e-18	3.855	1.39414e-18	3.855	7.0092e-18	3.855	7.18439e-18	3.855	5.85872e-19	3.855	0.014483	3.855	0.0168068	3.855	0.0350565	3.855	0.0494679	3.855	0.0491301	3.855	0.0229655	3.855	0.0314311	3.855	0.0148021	3.855	0.0234707	3.855	0.0177979
3.86	-3.77552e-18	3.86	4.20149e-18	3.86	1.15752e-18	3.86	3.47721e-18	3.86	1.74074e-18	3.86	1.07157e-17	3.86	1.14303e-17	3.86	0.00381815	3.86	0.00766568	3.86	4.24644e-18	3.86	8.03383e-18	3.86	2.12044e-18	3.86	1.57188e-17	3.86	9.5454e-18	3.86	0.0144099	3.86	0.0166033	3.86	0.0346133	3.86	0.0491258	3.86	0.0489518	3.86	0.0231696	3.86	0.0311426	3.86	0.0152557	3.86	0.0233171	3.86	0.0177453
3.865	-3.16563e-18	3.865	7.48479e-18	3.865	9.92432e-19	3.865	2.30198e-18	3.865	8.54341e-18	3.865	1.19682e-17	3.865	4.8279e-18	3.865	0.00380093	3.865	0.00776366	3.865	3.68954e-20	3.865	1.26019e-17	3.865	5.3721e-19	3.865	6.95763e-18	3.865	2.23343e-17	3.865	0.0143368	3.865	0.0163998	3.865	0.034175	3.865	0.0487838	3.865	0.0487735	3.865	0.0233916	3.865	0.0308542	3.865	0.0157114	3.865	0.0231636	3.865	0.0176927
3.87	-2.55575e-18	3.87	1.34345e-17	3.87	8.27347e-19	3.87	1.34866e-18	3.87	1.24812e-17	3.87	7.37178e-18	3.87	0	3.87	0.00378371	3.87	0.00786164	3.87	8.94511e-19	3.87	1.46432e-17	3.87	1.48591e-18	3.87	0	3.87	1.07789e-17	3.87	0.0142638	3.87	0.0161963	3.87	0.0337367	3.87	0.048456	3.87	0.0485952	3.87	0.0236135	3.87	0.0305657	3.87	0.0161681	3.87	0.0230101	3.87	0.0176402
3.875	-1.94586e-18	3.875	1.09452e-17	3.875	6.62261e-19	3.875	1.12965e-18	3.875	9.8835e-18	3.875	5.61227e-19	3.875	0	3.875	0.00376875	3.875	0.00795962	3.875	1.75213e-18	3.875	1.00326e-17	3.875	2.4346e-18	3.875	0	3.875	0	3.875	0.0141907	3.875	0.0159928	3.875	0.0332983	3.875	0.0481287	3.875	0.0484034	3.875	0.0238355	3.875	0.0302772	3.875	0.0166248	3.875	0.0228352	3.875	0.0175876
3.88	-1.33598e-18	3.88	7.42339e-18	3.88	4.97176e-19	3.88	9.10644e-19	3.88	7.78519e-18	3.88	0	3.88	0	3.88	0.00375673	3.88	0.0080576	3.88	2.60974e-18	3.88	2.44801e-18	3.88	3.48288e-18	3.88	3.54537e-18	3.88	0	3.88	0.0141176	3.88	0.0157893	3.88	0.0328794	3.88	0.0478014	3.88	0.0482073	3.88	0.0240574	3.88	0.0299888	3.88	0.0170796	3.88	0.0226386	3.88	0.0175409
3.885	-7.26096e-19	3.885	3.63067e-18	3.885	3.32091e-19	3.885	6.91635e-19	3.885	6.13946e-18	3.885	1.1662e-18	3.885	0	3.885	0.00374472	3.885	0.00814365	3.885	3.01737e-18	3.885	7.32506e-18	3.885	6.03506e-18	3.885	1.2436e-17	3.885	0	3.885	0.0140445	3.885	0.0155792	3.885	0.0324627	3.885	0.047474	3.885	0.0480112	3.885	0.0242794	3.885	0.0297	3.885	0.0175329	3.885	0.0224421	3.885	0.0174971
3.89	-1.16211e-19	3.89	1.34705e-18	3.89	1.67006e-19	3.89	1.20704e-18	3.89	6.41062e-18	3.89	1.1788e-17	3.89	8.49968e-18	3.89	0.0037327	3.89	0.00821991	3.89	3.09566e-18	3.89	1.2241e-17	3.89	8.58723e-18	3.89	1.49202e-17	3.89	0	3.89	0.0139714	3.89	0.0153679	3.89	0.0320459	3.89	0.0471467	3.89	0.0478151	3.89	0.0245265	3.89	0.0294103	3.89	0.0179862	3.89	0.0222455	3.89	0.0174532
3.895	-4.3236e-19	3.895	4.01008e-18	3.895	1.92044e-21	3.895	1.98895e-18	3.895	7.33998e-18	3.895	2.08887e-17	3.895	2.07902e-17	3.895	0.00372069	3.895	0.00829617	3.895	3.17395e-18	3.895	1.29419e-17	3.895	1.11394e-17	3.895	1.29837e-17	3.895	1.15956e-17	3.895	0.0138966	3.895	0.0151565	3.895	0.03163	3.895	0.0468193	3.895	0.0476191	3.895	0.0248066	3.895	0.0291207	3.895	0.0184345	3.895	0.0220489	3.895	0.0174093
3.9	-1.09475e-18	3.9	6.10685e-18	3.9	0	3.9	2.77086e-18	3.9	8.03156e-18	3.9	2.64736e-17	3.9	1.08851e-17	3.9	0.00370867	3.9	0.00837243	3.9	3.13886e-18	3.9	1.02217e-17	3.9	1.13936e-17	3.9	7.92383e-18	3.9	3.20123e-17	3.9	0.0138216	3.9	0.0149451	3.9	0.0312359	3.9	0.0464965	3.9	0.047423	3.9	0.0250868	3.9	0.028831	3.9	0.0188776	3.9	0.0218104	3.9	0.0173661
3.905	-1.75713e-18	3.905	7.36925e-18	3.905	0	3.905	4.00676e-18	3.905	7.70077e-18	3.905	2.40451e-17	3.905	0	3.905	0.00369666	3.905	0.00844869	3.905	2.20296e-18	3.905	2.63215e-18	3.905	9.82709e-18	3.905	2.00659e-18	3.905	2.08508e-17	3.905	0.0137467	3.905	0.0147337	3.905	0.0308418	3.905	0.0461823	3.905	0.0472096	3.905	0.0253669	3.905	0.0285413	3.905	0.0193208	3.905	0.0215706	3.905	0.017327
3.91	-2.41952e-18	3.91	6.4073e-18	3.91	0	3.91	6.71718e-18	3.91	2.87617e-18	3.91	1.34148e-17	3.91	0	3.91	0.00368464	3.91	0.00852495	3.91	1.26706e-18	3.91	0	3.91	8.2606e-18	3.91	1.28694e-17	3.91	4.34155e-19	3.91	0.0136717	3.91	0.0145223	3.91	0.0304477	3.91	0.045868	3.91	0.0469886	3.91	0.025647	3.91	0.0282517	3.91	0.0197572	3.91	0.0213308	3.91	0.0172879
3.915	-3.08191e-18	3.915	3.80006e-18	3.915	0	3.915	9.4276e-18	3.915	1.31062e-18	3.915	1.54628e-17	3.915	0	3.915	0.00367466	3.915	0.00860121	3.915	3.31156e-19	3.915	0	3.915	6.93237e-18	3.915	2.01064e-17	3.915	3.53726e-17	3.915	0.0135968	3.915	0.0143103	3.915	0.0300577	3.915	0.0455538	3.915	0.0467676	3.915	0.0259271	3.915	0.0279627	3.915	0.0201837	3.915	0.0210909	3.915	0.0172488
3.92	-3.7443e-18	3.92	1.85842e-18	3.92	0	3.92	1.2138e-17	3.92	4.5559e-18	3.92	2.33036e-17	3.92	0	3.92	0.00366848	3.92	0.00865559	3.92	2.13091e-18	3.92	0	3.92	9.79568e-18	3.92	7.82116e-18	3.92	5.82045e-17	3.92	0.0135219	3.92	0.0140976	3.92	0.0296869	3.92	0.0452395	3.92	0.0465466	3.92	0.0262139	3.92	0.0276761	3.92	0.0206101	3.92	0.0208332	3.92	0.0172097
3.925	-4.40668e-18	3.925	1.442e-19	3.925	0	3.925	1.08668e-17	3.925	3.7532e-18	3.925	1.59085e-17	3.925	0	3.925	0.0036623	3.925	0.0087051	3.925	5.4287e-18	3.925	0	3.925	1.2659e-17	3.925	1.00965e-18	3.925	2.20634e-17	3.925	0.0134469	3.925	0.0138848	3.925	0.0293162	3.925	0.0449252	3.925	0.0463256	3.925	0.0265411	3.925	0.0273895	3.925	0.0210295	3.925	0.0205529	3.925	0.0171707
3.93	-4.6947e-18	3.93	2.74109e-18	3.93	0	3.93	8.17537e-18	3.93	5.07917e-19	3.93	6.9638e-18	3.93	0	3.93	0.00365612	3.93	0.00875462	3.93	8.72649e-18	3.93	0	3.93	1.55223e-17	3.93	3.7882e-18	3.93	2.86166e-18	3.93	0.0133703	3.93	0.0136721	3.93	0.0289454	3.93	0.044611	3.93	0.0461046	3.93	0.0268682	3.93	0.0271028	3.93	0.021433	3.93	0.0202725	3.93	0.0171317
3.935	-4.39446e-18	3.935	5.71561e-18	3.935	0	3.935	5.48389e-18	3.935	7.87681e-19	3.935	5.31542e-18	3.935	6.826e-19	3.935	0.00364993	3.935	0.00880413	3.935	1.15703e-17	3.935	5.08263e-18	3.935	1.48963e-17	3.935	5.14242e-18	3.935	1.02083e-17	3.935	0.0132933	3.935	0.0134594	3.935	0.0285821	3.935	0.0443049	3.935	0.0458645	3.935	0.0271953	3.935	0.0268162	3.935	0.0218365	3.935	0.0199921	3.935	0.0170927
3.94	-4.09422e-18	3.94	8.49636e-18	3.94	0	3.94	3.58403e-18	3.94	1.60328e-18	3.94	3.62933e-18	3.94	1.5945e-18	3.94	0.00364375	3.94	0.00885364	3.94	1.23536e-17	3.94	1.86436e-17	3.94	1.1411e-17	3.94	5.36054e-18	3.94	8.81373e-18	3.94	0.0132163	3.94	0.0132467	3.94	0.0282352	3.94	0.0440019	3.94	0.045613	3.94	0.0275225	3.94	0.0265296	3.94	0.0222339	3.94	0.0197117	3.94	0.0170537
3.945	-3.79397e-18	3.945	9.07915e-18	3.945	0	3.945	4.20838e-18	3.945	6.69441e-19	3.945	1.83757e-18	3.945	7.55664e-19	3.945	0.00363757	3.945	0.00890315	3.945	1.31369e-17	3.945	1.5841e-17	3.945	7.92577e-18	3.945	1.11847e-17	3.945	1.46709e-18	3.945	0.0131393	3.945	0.0130348	3.945	0.0278882	3.945	0.0436989	3.945	0.0453615	3.945	0.0278496	3.945	0.0262438	3.945	0.022609	3.945	0.0193993	3.945	0.0170147
3.95	-3.49373e-18	3.95	3.30555e-18	3.95	0	3.95	4.83273e-18	3.95	0	3.95	6.445e-19	3.95	0	3.95	0.00363139	3.95	0.00895007	3.95	1.39202e-17	3.95	2.80906e-18	3.95	4.71156e-18	3.95	1.88855e-17	3.95	1.10549e-17	3.95	0.0130623	3.95	0.0128283	3.95	0.0275412	3.95	0.0433959	3.95	0.04511	3.95	0.0281767	3.95	0.0259628	3.95	0.0229841	3.95	0.0190838	3.95	0.0169709
3.955	-3.19349e-18	3.955	5.4436e-19	3.955	0	3.955	5.45708e-18	3.955	0	3.955	1.68017e-19	3.955	0	3.955	0.00362682	3.955	0.00896946	3.955	1.15159e-17	3.955	4.78008e-19	3.955	7.18671e-18	3.955	1.10882e-17	3.955	2.4711e-17	3.955	0.0129853	3.955	0.0126218	3.955	0.0272051	3.955	0.0430929	3.955	0.0448585	3.955	0.028531	3.955	0.0256817	3.955	0.0233553	3.955	0.0187683	3.955	0.0169272
3.96	-2.89325e-18	3.96	1.8178e-18	3.96	0	3.96	6.52849e-18	3.96	0	3.96	5.88088e-19	3.96	3.72605e-18	3.96	0.00362679	3.96	0.00898885	3.96	7.84064e-18	3.96	1.73508e-19	3.96	9.66187e-18	3.96	3.25736e-18	3.96	1.08976e-17	3.96	0.0129083	3.96	0.0124153	3.96	0.026882	3.96	0.0427899	3.96	0.044607	3.96	0.0288899	3.96	0.0254006	3.96	0.0236975	3.96	0.0184528	3.96	0.0168834
3.965	-2.59674e-18	3.965	3.17267e-18	3.965	0	3.965	7.75664e-18	3.965	0	3.965	1.4965e-18	3.965	1.34615e-17	3.965	0.00362676	3.965	0.00900823	3.965	4.16538e-18	3.965	1.97325e-18	3.965	1.2137e-17	3.965	1.30922e-18	3.965	1.68491e-18	3.965	0.0128297	3.965	0.0122088	3.965	0.026559	3.965	0.0424878	3.965	0.0443368	3.965	0.0292488	3.965	0.0251195	3.965	0.0240397	3.965	0.0181266	3.965	0.0168396
3.97	-2.37133e-18	3.97	4.58226e-18	3.97	2.36049e-19	3.97	8.98478e-18	3.97	8.59444e-19	3.97	1.62225e-18	3.97	1.16287e-17	3.97	0.00362673	3.97	0.00902762	3.97	2.11378e-18	3.97	3.08034e-18	3.97	1.42742e-17	3.97	6.27867e-18	3.97	9.66691e-18	3.97	0.0127506	3.97	0.0120023	3.97	0.0262359	3.97	0.0421943	3.97	0.0440515	3.97	0.0296077	3.97	0.0248384	3.97	0.024381	3.97	0.0177835	3.97	0.0167919
3.975	-2.14592e-18	3.975	5.65391e-18	3.975	5.03348e-19	3.975	9.29229e-18	3.975	2.04855e-18	3.975	1.5711e-18	3.975	1.89331e-18	3.975	0.0036267	3.975	0.00904701	3.975	4.95124e-18	3.975	2.82437e-18	3.975	1.61251e-17	3.975	2.54231e-17	3.975	1.2454e-17	3.975	0.0126714	3.975	0.0117958	3.975	0.0259269	3.975	0.0419007	3.975	0.0437663	3.975	0.0299666	3.975	0.0245578	3.975	0.0246869	3.975	0.0174404	3.975	0.016739
3.98	-1.92052e-18	3.98	6.62378e-18	3.98	7.70647e-19	3.98	6.71725e-18	3.98	1.66304e-18	3.98	6.86482e-19	3.98	0	3.98	0.00362667	3.98	0.0090664	3.98	7.78871e-18	3.98	4.834e-18	3.98	1.79759e-17	3.98	2.46235e-17	3.98	7.96274e-18	3.98	0.0125922	3.98	0.0116003	3.98	0.0256276	3.98	0.0416071	3.98	0.0434811	3.98	0.0303255	3.98	0.0242829	3.98	0.0249928	3.98	0.0170973	3.98	0.0166861
3.985	-1.69511e-18	3.985	5.8321e-18	3.985	1.03795e-18	3.985	4.14222e-18	3.985	2.36766e-18	3.985	0	3.985	0	3.985	0.00362665	3.985	0.00907463	3.985	1.06262e-17	3.985	8.50129e-18	3.985	1.96268e-17	3.985	5.47912e-18	3.985	1.51899e-17	3.985	0.0125131	3.985	0.0114079	3.985	0.0253283	3.985	0.0413135	3.985	0.0431959	3.985	0.0306922	3.985	0.024008	3.985	0.0252987	3.985	0.0167541	3.985	0.0166332
3.99	-1.4697e-18	3.99	5.16934e-18	3.99	1.30525e-18	3.99	1.56718e-18	3.99	9.1895e-18	3.99	0	3.99	0	3.99	0.00362662	3.99	0.00906256	3.99	1.12157e-17	3.99	5.09776e-18	3.99	1.60946e-17	3.99	0	3.99	2.95423e-17	3.99	0.0124339	3.99	0.0112154	3.99	0.025029	3.99	0.0410199	3.99	0.0429107	3.99	0.0310649	3.99	0.0237331	3.99	0.0255691	3.99	0.0163951	3.99	0.0165803
3.995	-1.24429e-18	3.995	6.48289e-18	3.995	1.57254e-18	3.995	1.44093e-18	3.995	1.12353e-17	3.995	0	3.995	0	3.995	0.00362766	3.995	0.00905048	3.995	1.11848e-17	3.995	8.42141e-19	3.995	1.25625e-17	3.995	0	3.995	1.72604e-17	3.995	0.0123548	3.995	0.011023	3.995	0.0247467	3.995	0.0407264	3.995	0.0426087	3.995	0.0314376	3.995	0.0234582	3.995	0.0258367	3.995	0.0160334	3.995	0.016517
4	-1.01888e-18	4	6.64266e-18	4	1.83984e-18	4	2.15844e-18	4	5.56144e-18	4	0	4	0	4	0.00363378	4	0.0090384	4	1.11538e-17	4	8.17857e-18	4	9.03034e-18	4	7.3006e-18	4	4.47029e-19	4	0.0122744	4	0.0108305	4	0.0244707	4	0.0404365	4	0.0422893	4	0.0318103	4	0.0231833	4	0.0261044	4	0.0156717	4	0.0164522
4.005	-8.78017e-19	4.005	3.83734e-18	4.005	1.66318e-18	4.005	2.87595e-18	4.005	5.80878e-18	4.005	1.61546e-18	4.005	0	4.005	0.0036399	4.005	0.00902632	4.005	1.09174e-17	4.005	1.10564e-17	4.005	7.79848e-18	4.005	1.41013e-17	4.005	1.41348e-17	4.005	0.0121931	4.005	0.0106381	4.005	0.0241947	4.005	0.0401506	4.005	0.0419698	4.005	0.032183	4.005	0.0229085	4.005	0.0263397	4.005	0.01531	4.005	0.0163873
4.01	-7.71522e-19	4.01	3.5793e-18	4.01	1.39589e-18	4.01	3.60279e-18	4.01	9.97015e-18	4.01	4.27084e-18	4.01	0	4.01	0.00364602	4.01	0.00901424	4.01	1.02406e-17	4.01	3.48546e-18	4.01	8.58206e-18	4.01	9.59796e-18	4.01	2.13058e-17	4.01	0.0121117	4.01	0.0104548	4.01	0.0239187	4.01	0.0398648	4.01	0.0416504	4.01	0.0325557	4.01	0.022639	4.01	0.0265686	4.01	0.0149454	4.01	0.0163224
4.015	-6.65027e-19	4.015	6.42641e-18	4.015	1.12859e-18	4.015	4.35831e-18	4.015	8.56777e-18	4.015	2.67457e-18	4.015	0	4.015	0.00365213	4.015	0.00900216	4.015	9.56372e-18	4.015	2.85061e-18	4.015	9.36564e-18	4.015	5.374e-18	4.015	7.61803e-18	4.015	0.0120304	4.015	0.0102837	4.015	0.0236622	4.015	0.0395789	4.015	0.0413309	4.015	0.0329269	4.015	0.0223695	4.015	0.0267975	4.015	0.014575	4.015	0.0162537
4.02	-5.58532e-19	4.02	6.16801e-18	4.02	8.61288e-19	4.02	5.11384e-18	4.02	5.94015e-18	4.02	1.91937e-20	4.02	0	4.02	0.00365825	4.02	0.00897101	4.02	8.88686e-18	4.02	8.13318e-18	4.02	1.01292e-17	4.02	1.8257e-18	4.02	4.58408e-18	4.02	0.0119491	4.02	0.0101125	4.02	0.0234087	4.02	0.0392931	4.02	0.0410115	4.02	0.0332939	4.02	0.0220999	4.02	0.0269985	4.02	0.0142046	4.02	0.0161761
4.025	-4.52037e-19	4.025	4.01576e-18	4.025	5.93989e-19	4.025	5.86936e-18	4.025	2.86977e-18	4.025	0	4.025	0	4.025	0.00366437	4.025	0.0089283	4.025	7.26155e-18	4.025	5.17323e-18	4.025	1.02183e-17	4.025	1.389e-18	4.025	1.49215e-17	4.025	0.0118678	4.025	0.00994138	4.025	0.0231553	4.025	0.0390072	4.025	0.0406787	4.025	0.033661	4.025	0.0218304	4.025	0.0271897	4.025	0.0138341	4.025	0.0160985
4.03	-3.45542e-19	4.03	2.02363e-18	4.03	3.2669e-19	4.03	5.35043e-18	4.03	1.06496e-18	4.03	1.3751e-18	4.03	2.12061e-19	4.03	0.00367049	4.03	0.0088856	4.03	5.47208e-18	4.03	0	4.03	1.03074e-17	4.03	4.25013e-18	4.03	1.55172e-17	4.03	0.0117865	4.03	0.00977024	4.03	0.0229019	4.03	0.0387213	4.03	0.0403273	4.03	0.034028	4.03	0.0215608	4.03	0.027381	4.03	0.0134637	4.03	0.0160208
4.035	-2.39047e-19	4.035	7.36278e-20	4.035	5.93905e-20	4.035	4.40002e-18	4.035	2.83431e-18	4.035	8.80928e-18	4.035	3.08159e-18	4.035	0.00367712	4.035	0.00884289	4.035	3.68261e-18	4.035	0	4.035	1.03965e-17	4.035	3.22932e-18	4.035	1.08404e-17	4.035	0.0117043	4.035	0.0095991	4.035	0.02267	4.035	0.0384409	4.035	0.039976	4.035	0.0343951	4.035	0.0212913	4.035	0.0275494	4.035	0.0130943	4.035	0.0159432
4.04	-1.77783e-19	4.04	1.69299e-18	4.04	0	4.04	3.44962e-18	4.04	5.69496e-18	4.04	1.18787e-17	4.04	4.31379e-18	4.04	0.00368905	4.04	0.00880019	4.04	2.41141e-18	4.04	1.71807e-19	4.04	1.14503e-17	4.04	3.68193e-19	4.04	1.50969e-17	4.04	0.011621	4.04	0.0094302	4.04	0.0224381	4.04	0.0381614	4.04	0.0396247	4.04	0.0347621	4.04	0.0210252	4.04	0.0277055	4.04	0.0127251	4.04	0.0158577
4.045	-1.92866e-19	4.045	3.06339e-18	4.045	0	4.045	2.5411e-18	4.045	9.73166e-18	4.045	7.74043e-18	4.045	1.44425e-18	4.045	0.00370098	4.045	0.00875749	4.045	1.96169e-18	4.045	8.2948e-19	4.045	1.3378e-17	4.045	0	4.045	1.98509e-17	4.045	0.0115376	4.045	0.00928647	4.045	0.0222062	4.045	0.0378819	4.045	0.0392734	4.045	0.0351292	4.045	0.0207592	4.045	0.0278615	4.045	0.0123559	4.045	0.0157693
4.05	-2.07949e-19	4.05	1.89285e-18	4.05	0	4.05	1.75913e-18	4.05	1.04811e-17	4.05	4.64575e-18	4.05	0	4.05	0.00371291	4.05	0.00871478	4.05	1.51198e-18	4.05	1.87883e-18	4.05	1.53057e-17	4.05	5.51238e-19	4.05	8.40937e-18	4.05	0.0114543	4.05	0.00914274	4.05	0.0219772	4.05	0.0376024	4.05	0.0389221	4.05	0.0354715	4.05	0.0204933	4.05	0.0280003	4.05	0.0119867	4.05	0.0156809
4.055	-2.23032e-19	4.055	2.48614e-18	4.055	0	4.055	9.77154e-19	4.055	9.82931e-18	4.055	2.34037e-18	4.055	0	4.055	0.00372484	4.055	0.00864739	4.055	1.06226e-18	4.055	3.31709e-18	4.055	1.71709e-17	4.055	9.13347e-18	4.055	1.32399e-18	4.055	0.011371	4.055	0.00899901	4.055	0.0217656	4.055	0.0373229	4.055	0.0385614	4.055	0.0358134	4.055	0.0202273	4.055	0.028125	4.055	0.0116204	4.055	0.0155925
4.06	-2.38115e-19	4.06	7.13104e-18	4.06	0	4.06	1.95179e-19	4.06	4.7194e-18	4.06	9.28874e-18	4.06	0	4.06	0.00373677	4.06	0.00857699	4.06	2.2603e-18	4.06	1.0345e-17	4.06	1.60531e-17	4.06	1.33019e-17	4.06	6.31994e-18	4.06	0.0112876	4.06	0.00885528	4.06	0.0215541	4.06	0.0370434	4.06	0.0381834	4.06	0.0361554	4.06	0.0199614	4.06	0.0282498	4.06	0.0112617	4.06	0.0155031
4.065	-2.53198e-19	4.065	7.28162e-18	4.065	0	4.065	1.50231e-18	4.065	6.0106e-19	4.065	1.91343e-17	4.065	0	4.065	0.0037487	4.065	0.00850659	4.065	3.59926e-18	4.065	1.93133e-17	4.065	1.49353e-17	4.065	4.71965e-18	4.065	6.61564e-18	4.065	0.0112043	4.065	0.00871156	4.065	0.0213425	4.065	0.0367652	4.065	0.0378053	4.065	0.0364973	4.065	0.0196954	4.065	0.0283626	4.065	0.0109031	4.065	0.0154086
4.07	-2.68281e-19	4.07	2.4415e-18	4.07	0	4.07	3.50432e-18	4.07	4.87095e-18	4.07	1.4667e-17	4.07	5.87808e-18	4.07	0.00376064	4.07	0.00843619	4.07	4.93822e-18	4.07	1.20257e-17	4.07	1.38176e-17	4.07	2.55927e-18	4.07	1.6197e-18	4.07	0.0111204	4.07	0.00856783	4.07	0.0211362	4.07	0.0364911	4.07	0.0374273	4.07	0.0368392	4.07	0.0194308	4.07	0.0284612	4.07	0.0105445	4.07	0.0153141
4.075	-2.84284e-19	4.075	4.66516e-19	4.075	0	4.075	5.50633e-18	4.075	6.79574e-18	4.075	9.43084e-18	4.075	1.05975e-17	4.075	0.00377258	4.075	0.00836579	4.075	5.98893e-18	4.075	5.36541e-18	4.075	1.26142e-17	4.075	8.24567e-18	4.075	1.73418e-17	4.075	0.0110353	4.075	0.00844739	4.075	0.0209436	4.075	0.036217	4.075	0.0370493	4.075	0.0371811	4.075	0.0191664	4.075	0.0285597	4.075	0.0101859	4.075	0.0152196
4.08	-3.27171e-19	4.08	7.28672e-20	4.08	0	4.08	7.00449e-18	4.08	4.56203e-18	4.08	3.75589e-18	4.08	4.20467e-18	4.08	0.00378968	4.08	0.00829539	4.08	6.69522e-18	4.08	1.8725e-18	4.08	1.13306e-17	4.08	7.66911e-18	4.08	4.30031e-17	4.08	0.0109502	4.08	0.00833549	4.08	0.020751	4.08	0.0359429	4.08	0.0366712	4.08	0.037493	4.08	0.018902	4.08	0.028651	4.08	0.00984132	4.08	0.0151251
4.085	-3.70058e-19	4.085	4.08962e-18	4.085	0	4.085	7.00764e-18	4.085	3.04686e-18	4.085	0	4.085	0	4.085	0.00380678	4.085	0.00822131	4.085	7.40151e-18	4.085	1.81477e-18	4.085	1.0047e-17	4.085	3.61508e-18	4.085	2.34394e-17	4.085	0.010865	4.085	0.00822359	4.085	0.0205584	4.085	0.0356688	4.085	0.0362877	4.085	0.0377917	4.085	0.0186376	4.085	0.0287294	4.085	0.00950152	4.085	0.0150312
4.09	-4.12945e-19	4.09	9.10821e-18	4.09	0	4.09	7.01079e-18	4.09	2.05113e-18	4.09	0	4.09	0	4.09	0.00382389	4.09	0.0081279	4.09	8.10779e-18	4.09	5.72661e-18	4.09	8.78112e-18	4.09	1.2454e-17	4.09	5.86671e-19	4.09	0.0107799	4.09	0.00811168	4.09	0.020373	4.09	0.0353947	4.09	0.0358903	4.09	0.0380903	4.09	0.0183732	4.09	0.0288078	4.09	0.00916172	4.09	0.0149377
4.095	-4.55832e-19	4.095	4.97628e-18	4.095	0	4.095	7.01394e-18	4.095	1.01961e-18	4.095	2.75333e-18	4.095	0	4.095	0.00384099	4.095	0.00803449	4.095	6.21788e-18	4.095	5.61952e-18	4.095	8.94692e-18	4.095	2.3872e-17	4.095	7.36252e-18	4.095	0.0106948	4.095	0.00799978	4.095	0.0201977	4.095	0.0351206	4.095	0.035493	4.095	0.038389	4.095	0.0181088	4.095	0.0288825	4.095	0.00882192	4.095	0.0148442
4.1	-4.98719e-19	4.1	1.67163e-18	4.1	0	4.1	6.38458e-18	4.1	3.6243e-20	4.1	7.94476e-18	4.1	0	4.1	0.0038581	4.1	0.00794108	4.1	4.30169e-18	4.1	3.82631e-18	4.1	9.11273e-18	4.1	3.69093e-17	4.1	1.01816e-17	4.1	0.0106097	4.1	0.00788788	4.1	0.0200225	4.1	0.0348495	4.1	0.0350956	4.1	0.0386877	4.1	0.0178444	4.1	0.0289473	4.1	0.00848767	4.1	0.0147507
4.105	-5.41606e-19	4.105	3.57694e-18	4.105	0	4.105	5.54858e-18	4.105	1.84469e-18	4.105	7.22414e-18	4.105	2.5449e-18	4.105	0.0038752	4.105	0.00784766	4.105	2.38549e-18	4.105	1.72558e-18	4.105	9.27853e-18	4.105	4.12817e-17	4.105	3.40576e-18	4.105	0.0105243	4.105	0.00778904	4.105	0.0198472	4.105	0.0345804	4.105	0.0346982	4.105	0.0389863	4.105	0.0175801	4.105	0.0290121	4.105	0.00817331	4.105	0.0146576
4.11	-5.84493e-19	4.11	5.28347e-18	4.11	0	4.11	4.71257e-18	4.11	4.14531e-18	4.11	4.23347e-18	4.11	5.87126e-18	4.11	0.0038923	4.11	0.00775425	4.11	2.77604e-18	4.11	8.71385e-19	4.11	1.21272e-17	4.11	1.5242e-17	4.11	6.45607e-19	4.11	0.0104377	4.11	0.00771131	4.11	0.0196806	4.11	0.0343112	4.11	0.0343008	4.11	0.0392612	4.11	0.0173157	4.11	0.0290758	4.11	0.00785895	4.11	0.0145738
4.115	-6.33927e-19	4.115	6.57997e-18	4.115	0	4.115	3.79148e-18	4.115	8.0057e-18	4.115	1.96537e-18	4.115	3.79199e-18	4.115	0.00390941	4.115	0.00766084	4.115	5.25902e-18	4.115	5.56826e-18	4.115	1.75737e-17	4.115	0	4.115	1.94366e-18	4.115	0.0103512	4.115	0.00763357	4.115	0.0195211	4.115	0.034042	4.115	0.0339013	4.115	0.039501	4.115	0.0170513	4.115	0.0291338	4.115	0.0075446	4.115	0.01449
4.12	-6.86245e-19	4.12	5.26734e-18	4.12	0	4.12	2.62233e-18	4.12	8.12057e-18	4.12	0	4.12	2.80833e-18	4.12	0.00393041	4.12	0.00756012	4.12	7.742e-18	4.12	6.26283e-18	4.12	2.30202e-17	4.12	0	4.12	1.41727e-18	4.12	0.0102647	4.12	0.00755584	4.12	0.0193615	4.12	0.0337729	4.12	0.0334936	4.12	0.0397408	4.12	0.0167869	4.12	0.0291918	4.12	0.00723024	4.12	0.0144062
4.125	-7.38564e-19	4.125	1.31423e-18	4.125	0	4.125	1.45318e-18	4.125	3.83282e-18	4.125	0	4.125	7.12421e-18	4.125	0.00395176	4.125	0.00744962	4.125	9.9083e-18	4.125	1.56595e-18	4.125	2.84139e-17	4.125	6.56386e-19	4.125	1.19223e-19	4.125	0.0101781	4.125	0.00747811	4.125	0.0192019	4.125	0.0335037	4.125	0.0330859	4.125	0.0399806	4.125	0.0165226	4.125	0.0292499	4.125	0.00693677	4.125	0.0143223
4.13	-7.90882e-19	4.13	2.06309e-18	4.13	0	4.13	2.84025e-19	4.13	1.52014e-18	4.13	0	4.13	7.91917e-18	4.13	0.00397312	4.13	0.00733913	4.13	6.99998e-18	4.13	2.06364e-18	4.13	2.02962e-17	4.13	1.73672e-18	4.13	7.9258e-18	4.13	0.0100916	4.13	0.00740038	4.13	0.0190519	4.13	0.0332346	4.13	0.0326782	4.13	0.0402204	4.13	0.0162579	4.13	0.0293078	4.13	0.00665267	4.13	0.0142476
4.135	-8.432e-19	4.135	5.15366e-18	4.135	0	4.135	3.87707e-19	4.135	1.39055e-19	4.135	0	4.135	3.41642e-18	4.135	0.00399448	4.135	0.00722863	4.135	4.09166e-18	4.135	5.15943e-18	4.135	1.21786e-17	4.135	1.08744e-18	4.135	1.46713e-17	4.135	0.010005	4.135	0.00732376	4.135	0.0189062	4.135	0.0329704	4.135	0.0322706	4.135	0.0404602	4.135	0.0159932	4.135	0.0293658	4.135	0.00636856	4.135	0.0141827
4.14	-8.95519e-19	4.14	3.13178e-18	4.14	0	4.14	8.99823e-19	4.14	2.922e-18	4.14	0	4.14	4.93784e-18	4.14	0.00401584	4.14	0.00711814	4.14	1.18334e-18	4.14	1.32725e-17	4.14	4.06094e-18	4.14	7.11336e-21	4.14	5.94391e-18	4.14	0.00991839	4.14	0.00728032	4.14	0.0187606	4.14	0.0327063	4.14	0.0318629	4.14	0.0406918	4.14	0.0157285	4.14	0.0294237	4.14	0.00608446	4.14	0.0141179
4.145	-9.47837e-19	4.145	1.51201e-19	4.145	0	4.145	1.41194e-18	4.145	6.36125e-18	4.145	0	4.145	1.03002e-17	4.145	0.0040372	4.145	0.00700764	4.145	0	4.145	1.88942e-17	4.145	1.14608e-18	4.145	4.81945e-18	4.145	4.91405e-18	4.145	0.00983086	4.145	0.00723688	4.145	0.0186149	4.145	0.0324422	4.145	0.0314552	4.145	0.0408607	4.145	0.0154638	4.145	0.0294877	4.145	0.00580575	4.145	0.014053
4.15	-7.95334e-19	4.15	5.21874e-19	4.15	0	4.15	2.08787e-18	4.15	1.12061e-17	4.15	3.56286e-18	4.15	6.08183e-18	4.15	0.00405855	4.15	0.00689715	4.15	0	4.15	7.17172e-18	4.15	3.43944e-18	4.15	1.06347e-17	4.15	2.03217e-17	4.15	0.00974332	4.15	0.00719344	4.15	0.0184792	4.15	0.0321781	4.15	0.031047	4.15	0.0410296	4.15	0.0151991	4.15	0.0295517	4.15	0.00555481	4.15	0.0139881
4.155	-2.70968e-19	4.155	1.16853e-18	4.155	0	4.155	3.23312e-18	4.155	1.23727e-17	4.155	8.77513e-18	4.155	0	4.155	0.00407991	4.155	0.00677931	4.155	0	4.155	2.13134e-19	4.155	5.7328e-18	4.155	2.0659e-17	4.155	1.95719e-17	4.155	0.00965579	4.155	0.00715	4.155	0.0183455	4.155	0.031914	4.155	0.0306389	4.155	0.0411984	4.155	0.0149344	4.155	0.0296157	4.155	0.00530387	4.155	0.0139485
4.16	2.53398e-19	4.16	3.07986e-18	4.16	0	4.16	4.37837e-18	4.16	6.3658e-18	4.16	4.8581e-18	4.16	0	4.16	0.00410384	4.16	0.00665828	4.16	3.22076e-19	4.16	7.62156e-19	4.16	8.02615e-18	4.16	2.38521e-17	4.16	4.16434e-18	4.16	0.00956825	4.16	0.00710656	4.16	0.0182119	4.16	0.0316499	4.16	0.0302308	4.16	0.0413673	4.16	0.0146703	4.16	0.0296898	4.16	0.00505293	4.16	0.0139111
4.165	7.77764e-19	4.165	3.49664e-18	4.165	0	4.165	5.52362e-18	4.165	3.21818e-18	4.165	0	4.165	9.79389e-19	4.165	0.00412829	4.165	0.00653725	4.165	2.84814e-18	4.165	4.23724e-18	4.165	6.45468e-18	4.165	1.58641e-17	4.165	0	4.165	0.00948072	4.165	0.00706312	4.165	0.0180783	4.165	0.0313878	4.165	0.0298227	4.165	0.0415361	4.165	0.0144064	4.165	0.0297652	4.165	0.00480199	4.165	0.0138738
4.17	1.30213e-18	4.17	1.13374e-18	4.17	0	4.17	5.87929e-18	4.17	2.32841e-18	4.17	0	4.17	4.97944e-18	4.17	0.00415274	4.17	0.00641622	4.17	5.3742e-18	4.17	9.44011e-18	4.17	4.86605e-18	4.17	1.65899e-17	4.17	0	4.17	0.00939318	4.17	0.00704165	4.17	0.0179545	4.17	0.0311293	4.17	0.0294145	4.17	0.041705	4.17	0.0141426	4.17	0.0298405	4.17	0.00457277	4.17	0.0138365
4.175	1.8265e-18	4.175	1.91061e-18	4.175	0	4.175	5.98618e-18	4.175	1.1992e-18	4.175	1.20645e-18	4.175	1.12573e-17	4.175	0.0041772	4.175	0.00629519	4.175	7.90027e-18	4.175	5.12024e-18	4.175	3.27742e-18	4.175	2.38312e-17	4.175	0	4.175	0.00930565	4.175	0.00703039	4.175	0.0178311	4.175	0.0308709	4.175	0.0290072	4.175	0.0418088	4.175	0.0138787	4.175	0.0299281	4.175	0.00435605	4.175	0.0138112
4.18	2.35086e-18	4.18	5.58347e-18	4.18	1.19364e-19	4.18	6.09306e-18	4.18	1.90732e-21	4.18	5.844e-18	4.18	2.02498e-17	4.18	0.00420165	4.18	0.00617416	4.18	7.8989e-18	4.18	0	4.18	3.83041e-18	4.18	1.71457e-17	4.18	3.91536e-18	4.18	0.00921768	4.18	0.00701914	4.18	0.0177076	4.18	0.0306124	4.18	0.0286084	4.18	0.0418988	4.18	0.0136149	4.18	0.0300188	4.18	0.00413933	4.18	0.0138082
4.185	2.85324e-18	4.185	5.98088e-18	4.185	3.29787e-19	4.185	6.05179e-18	4.185	5.86736e-18	4.185	1.08675e-17	4.185	1.6785e-17	4.185	0.0042261	4.185	0.00605312	4.185	6.60642e-18	4.185	0	4.185	6.59977e-18	4.185	6.18414e-18	4.185	3.17815e-17	4.185	0.00912969	4.185	0.00700788	4.185	0.0175851	4.185	0.0303539	4.185	0.0282096	4.185	0.0419888	4.185	0.013351	4.185	0.0301095	4.185	0.0039226	4.185	0.0138052
4.19	2.02178e-18	4.19	4.91168e-18	4.19	5.4021e-19	4.19	5.59334e-18	4.19	9.51466e-18	4.19	1.63583e-17	4.19	7.1186e-18	4.19	0.00425056	4.19	0.00592823	4.19	5.31394e-18	4.19	2.21155e-19	4.19	9.36913e-18	4.19	2.6894e-18	4.19	4.47528e-17	4.19	0.00904169	4.19	0.00699662	4.19	0.01747	4.19	0.0300955	4.19	0.0278108	4.19	0.0420788	4.19	0.0130896	4.19	0.0302129	4.19	0.00370949	4.19	0.0138022
4.195	1.19032e-18	4.195	2.52091e-18	4.195	7.50632e-19	4.195	5.1349e-18	4.195	5.17526e-18	4.195	1.21518e-17	4.195	3.02543e-18	4.195	0.00427501	4.195	0.0058032	4.195	4.73278e-18	4.195	8.52392e-19	4.195	1.21385e-17	4.195	2.54691e-18	4.195	2.95579e-17	4.195	0.0089537	4.195	0.00698536	4.195	0.0173549	4.195	0.029837	4.195	0.027412	4.195	0.0421689	4.195	0.0128295	4.195	0.0303216	4.195	0.00352645	4.195	0.0137992
4.2	3.58856e-19	4.2	1.15552e-19	4.2	9.61055e-19	4.2	4.67645e-18	4.2	2.06329e-18	4.2	2.59729e-18	4.2	6.58184e-20	4.2	0.00430078	4.2	0.00567816	4.2	7.06464e-18	4.2	7.37648e-19	4.2	1.65872e-17	4.2	1.9422e-17	4.2	2.4466e-17	4.2	0.00886571	4.2	0.00698343	4.2	0.0172399	4.2	0.0295835	4.2	0.0270132	4.2	0.0422589	4.2	0.0125694	4.2	0.0304303	4.2	0.00334341	4.2	0.0138264
4.205	-4.72606e-19	4.205	3.75095e-18	4.205	1.17148e-18	4.205	4.97013e-18	4.205	5.25975e-19	4.205	4.33522e-18	4.205	7.93663e-19	4.205	0.004327	4.205	0.00555313	4.205	9.3965e-18	4.205	1.06411e-19	4.205	2.10575e-17	4.205	2.58047e-17	4.205	2.75972e-17	4.205	0.00877772	4.205	0.00700019	4.205	0.0171264	4.205	0.0293317	4.205	0.0266145	4.205	0.0423049	4.205	0.0123094	4.205	0.0305505	4.205	0.00316037	4.205	0.0138617
4.21	-1.30407e-18	4.21	6.09364e-18	4.21	1.3819e-18	4.21	5.49648e-18	4.21	1.1566e-18	4.21	8.22782e-18	4.21	4.28683e-18	4.21	0.00435322	4.21	0.00542809	4.21	1.17284e-17	4.21	5.06776e-18	4.21	2.55279e-17	4.21	1.21649e-17	4.21	1.64017e-17	4.21	0.00868973	4.21	0.00701694	4.21	0.0170179	4.21	0.02908	4.21	0.026234	4.21	0.0423128	4.21	0.0120493	4.21	0.0306781	4.21	0.00297732	4.21	0.013897
4.215	-2.13553e-18	4.215	3.33942e-18	4.215	1.46795e-18	4.215	6.02283e-18	4.215	2.91471e-18	4.215	1.04903e-17	4.215	1.41767e-17	4.215	0.00437944	4.215	0.00530306	4.215	1.13795e-17	4.215	1.02858e-17	4.215	2.55455e-17	4.215	1.07184e-17	4.215	5.99293e-19	4.215	0.00860185	4.215	0.0070337	4.215	0.0169094	4.215	0.0288282	4.215	0.0258534	4.215	0.0423207	4.215	0.0117892	4.215	0.0308058	4.215	0.00281271	4.215	0.0139324
4.22	-2.96699e-18	4.22	1.59285e-18	4.22	1.43668e-18	4.22	6.58935e-18	4.22	4.24966e-18	4.22	1.07537e-17	4.22	1.75282e-17	4.22	0.00440566	4.22	0.00517848	4.22	1.00424e-17	4.22	4.19052e-18	4.22	2.0799e-17	4.22	1.97949e-17	4.22	1.05849e-17	4.22	0.00851399	4.22	0.00705045	4.22	0.0168009	4.22	0.0285764	4.22	0.0254728	4.22	0.0423286	4.22	0.0115339	4.22	0.0309427	4.22	0.00266147	4.22	0.0139764
4.225	-2.81569e-18	4.225	1.54121e-18	4.225	1.40542e-18	4.225	7.26704e-18	4.225	5.10541e-18	4.225	3.97612e-18	4.225	1.46785e-17	4.225	0.00443188	4.225	0.0050554	4.225	8.70532e-18	4.225	0	4.225	1.60525e-17	4.225	1.46765e-17	4.225	1.88669e-17	4.225	0.00842613	4.225	0.00706721	4.225	0.0166943	4.225	0.0283247	4.225	0.0250922	4.225	0.0423364	4.225	0.011282	4.225	0.0310885	4.225	0.00251023	4.225	0.0140508
4.23	-2.19605e-18	4.23	1.06687e-18	4.23	1.37415e-18	4.23	7.94473e-18	4.23	2.07132e-18	4.23	0	4.23	8.26492e-18	4.23	0.0044581	4.23	0.00493232	4.23	7.58124e-18	4.23	0	4.23	1.1306e-17	4.23	4.29942e-18	4.23	1.36257e-17	4.23	0.00833827	4.23	0.00708396	4.23	0.0165907	4.23	0.0280739	4.23	0.0247116	4.23	0.0423443	4.23	0.0110302	4.23	0.0312344	4.23	0.00235899	4.23	0.0141251
4.235	-1.57642e-18	4.235	2.37328e-19	4.235	1.34288e-18	4.235	8.62242e-18	4.235	4.36355e-19	4.235	0	4.235	4.97035e-19	4.235	0.00448433	4.235	0.00480923	4.235	7.04792e-18	4.235	2.66334e-18	4.235	1.19525e-17	4.235	2.38098e-17	4.235	1.06323e-17	4.235	0.0082504	4.235	0.00712246	4.235	0.0164871	4.235	0.0278302	4.235	0.0243311	4.235	0.0423323	4.235	0.0107783	4.235	0.0313867	4.235	0.00220925	4.235	0.0141995
4.24	-9.56793e-19	4.24	0	4.24	1.31162e-18	4.24	8.54214e-18	4.24	1.81149e-18	4.24	0	4.24	0	4.24	0.00451076	4.24	0.00468615	4.24	6.5146e-18	4.24	7.47921e-18	4.24	1.2715e-17	4.24	4.09835e-17	4.24	1.14197e-17	4.24	0.00816254	4.24	0.00716133	4.24	0.0163835	4.24	0.0275866	4.24	0.0239745	4.24	0.0422592	4.24	0.0105265	4.24	0.0315482	4.24	0.00208698	4.24	0.0142738
4.245	-3.37162e-19	4.245	0	4.245	1.28035e-18	4.245	8.23168e-18	4.245	1.73931e-18	4.245	0	4.245	0	4.245	0.00453731	4.245	0.00456307	4.245	5.98128e-18	4.245	1.07873e-17	4.245	1.34775e-17	4.245	2.10684e-17	4.245	7.99816e-18	4.245	0.00807468	4.245	0.0072002	4.245	0.0162816	4.245	0.027343	4.245	0.0236194	4.245	0.0421861	4.245	0.0102746	4.245	0.0317097	4.245	0.00196471	4.245	0.0143721
4.25	2.82469e-19	4.25	5.21022e-18	4.25	1.18076e-18	4.25	7.92122e-18	4.25	4.19923e-19	4.25	0	4.25	0	4.25	0.00456386	4.25	0.00443999	4.25	7.84507e-18	4.25	1.34469e-17	4.25	1.294e-17	4.25	1.1152e-17	4.25	1.50677e-18	4.25	0.00798735	4.25	0.00723907	4.25	0.0161813	4.25	0.0270993	4.25	0.0232644	4.25	0.042113	4.25	0.0100299	4.25	0.0318749	4.25	0.00184245	4.25	0.0144826
4.255	9.021e-19	4.255	1.05891e-17	4.255	1.00161e-18	4.255	7.82751e-18	4.255	2.10028e-18	4.255	0	4.255	1.56016e-18	4.255	0.00459041	4.255	0.00432037	4.255	1.03104e-17	4.255	8.84851e-18	4.255	1.09643e-17	4.255	2.36544e-17	4.255	5.76441e-20	4.255	0.00790025	4.255	0.00727793	4.255	0.016081	4.255	0.0268557	4.255	0.0229093	4.255	0.04204	4.255	0.00979189	4.255	0.032048	4.255	0.00172018	4.255	0.0145932
4.26	1.05549e-18	4.26	7.16258e-18	4.26	8.2245e-19	4.26	8.32366e-18	4.26	4.74381e-18	4.26	0	4.26	5.90834e-18	4.26	0.00461696	4.26	0.00420418	4.26	1.27756e-17	4.26	4.65246e-18	4.26	8.9887e-18	4.26	2.81992e-17	4.26	6.25062e-22	4.26	0.00781315	4.26	0.0073168	4.26	0.0159807	4.26	0.026612	4.26	0.0225542	4.26	0.0419669	4.26	0.00955391	4.26	0.032221	4.26	0.00161129	4.26	0.0147038
4.265	2.96973e-19	4.265	3.95301e-18	4.265	6.43293e-19	4.265	8.81981e-18	4.265	1.07775e-17	4.265	0	4.265	1.1447e-17	4.265	0.00464351	4.265	0.004088	4.265	1.48109e-17	4.265	1.51911e-18	4.265	7.01306e-18	4.265	2.48296e-17	4.265	6.0133e-18	4.265	0.00772605	4.265	0.00736512	4.265	0.0158816	4.265	0.0263733	4.265	0.0221992	4.265	0.0418938	4.265	0.00931593	4.265	0.0323954	4.265	0.00151457	4.265	0.0148173
4.27	-4.61548e-19	4.27	1.4885e-18	4.27	4.64135e-19	4.27	9.31596e-18	4.27	1.42166e-17	4.27	0	4.27	1.78829e-17	4.27	0.00467006	4.27	0.00397181	4.27	1.59877e-17	4.27	3.99974e-18	4.27	8.69084e-18	4.27	1.46558e-17	4.27	9.72899e-18	4.27	0.00763895	4.27	0.00741891	4.27	0.0157831	4.27	0.0261394	4.27	0.0218709	4.27	0.0417483	4.27	0.00907796	4.27	0.0325744	4.27	0.00141784	4.27	0.0149582
4.275	-1.22007e-18	4.275	0	4.275	2.84978e-19	4.275	8.08496e-18	4.275	6.72296e-18	4.275	0	4.275	1.76608e-17	4.275	0.0046966	4.275	0.00385563	4.275	1.71646e-17	4.275	1.17635e-17	4.275	1.04791e-17	4.275	1.48567e-18	4.275	3.64905e-18	4.275	0.00755185	4.275	0.0074727	4.275	0.0156846	4.275	0.0259055	4.275	0.0215465	4.275	0.0415995	4.275	0.00883998	4.275	0.0327533	4.275	0.00132111	4.275	0.0150991
4.28	-1.97859e-18	4.28	0	4.28	1.05821e-19	4.28	6.3392e-18	4.28	3.53904e-18	4.28	0	4.28	1.55783e-17	4.28	0.0047225	4.28	0.00373944	4.28	1.83415e-17	4.28	1.08294e-17	4.28	1.22674e-17	4.28	0	4.28	2.01634e-18	4.28	0.00746475	4.28	0.00752649	4.28	0.0155861	4.28	0.0256716	4.28	0.0212222	4.28	0.0414506	4.28	0.00861101	4.28	0.0329322	4.28	0.00122439	4.28	0.01524
4.285	-2.73711e-18	4.285	0	4.285	0	4.285	4.59345e-18	4.285	6.39511e-18	4.285	1.55153e-18	4.285	9.14632e-18	4.285	0.00474789	4.285	0.00362326	4.285	1.70942e-17	4.285	7.08374e-18	4.285	1.27578e-17	4.285	9.74386e-19	4.285	7.05941e-18	4.285	0.00737845	4.285	0.00758028	4.285	0.0154881	4.285	0.0254377	4.285	0.0208978	4.285	0.0413018	4.285	0.00839323	4.285	0.0331103	4.285	0.00114941	4.285	0.0153809
4.29	-3.49563e-18	4.29	0	4.29	0	4.29	3.89257e-18	4.29	9.90903e-18	4.29	4.29017e-18	4.29	5.055e-18	4.29	0.00477329	4.29	0.00351522	4.29	1.54789e-17	4.29	6.12144e-18	4.29	1.17635e-17	4.29	1.31372e-17	4.29	1.17164e-17	4.29	0.00729275	4.29	0.00763407	4.29	0.0153901	4.29	0.0252039	4.29	0.0205734	4.29	0.041153	4.29	0.00817544	4.29	0.0332883	4.29	0.00107452	4.29	0.0155334
4.295	-4.25415e-18	4.295	0	4.295	0	4.295	5.98737e-18	4.295	1.37991e-17	4.295	5.86465e-18	4.295	1.01941e-17	4.295	0.00479869	4.295	0.00340961	4.295	1.38635e-17	4.295	4.73512e-18	4.295	1.07693e-17	4.295	2.30341e-17	4.295	1.61216e-17	4.295	0.00720705	4.295	0.00768984	4.295	0.0152922	4.295	0.02497	4.295	0.020249	4.295	0.0410042	4.295	0.00795766	4.295	0.0334661	4.295	0.000999627	4.295	0.0156962
4.3	-3.63541e-18	4.3	0	4.3	0	4.3	8.08217e-18	4.3	9.31654e-18	4.3	7.06893e-18	4.3	1.19809e-17	4.3	0.00482409	4.3	0.003304	4.3	1.18375e-17	4.3	1.94835e-18	4.3	9.77505e-18	4.3	2.68979e-17	4.3	1.12865e-17	4.3	0.00712136	4.3	0.00775062	4.3	0.0151942	4.3	0.0247462	4.3	0.0199517	4.3	0.0408105	4.3	0.00773988	4.3	0.0336356	4.3	0.000924735	4.3	0.0158589
4.305	-3.01577e-18	4.305	0	4.305	0	4.305	1.0177e-17	4.305	4.27949e-18	4.305	3.37859e-18	4.305	9.05726e-18	4.305	0.00484948	4.305	0.00319839	4.305	9.20203e-18	4.305	2.45637e-18	4.305	8.04734e-18	4.305	2.3955e-17	4.305	4.5397e-18	4.305	0.00703566	4.305	0.00781141	4.305	0.0150957	4.305	0.0245238	4.305	0.0196608	4.305	0.0405944	4.305	0.00752209	4.305	0.0338051	4.305	0.000858335	4.305	0.0160217
4.31	-2.39614e-18	4.31	7.53588e-20	4.31	0	4.31	9.09542e-18	4.31	9.63797e-18	4.31	1.77923e-19	4.31	6.12708e-18	4.31	0.00487488	4.31	0.00309278	4.31	6.56652e-18	4.31	6.57225e-18	4.31	6.29093e-18	4.31	1.32105e-17	4.31	1.30012e-17	4.31	0.00694996	4.31	0.00787219	4.31	0.0149971	4.31	0.0243014	4.31	0.01937	4.31	0.0403783	4.31	0.00731447	4.31	0.0339746	4.31	0.000801574	4.31	0.0161844
4.315	-1.7765e-18	4.315	1.03968e-18	4.315	0	4.315	7.08496e-18	4.315	1.11843e-17	4.315	1.42104e-18	4.315	3.19301e-18	4.315	0.00490028	4.315	0.00298717	4.315	3.93101e-18	4.315	7.72235e-18	4.315	4.53451e-18	4.315	6.72373e-18	4.315	1.71728e-17	4.315	0.00686426	4.315	0.00793297	4.315	0.0148986	4.315	0.024079	4.315	0.0190791	4.315	0.0401623	4.315	0.00712332	4.315	0.0341281	4.315	0.000744813	4.315	0.0163586
4.32	-1.15686e-18	4.32	1.52439e-18	4.32	0	4.32	5.0745e-18	4.32	3.65025e-18	4.32	2.56887e-18	4.32	4.27821e-18	4.32	0.00492442	4.32	0.00288205	4.32	4.66112e-18	4.32	7.70682e-18	4.32	5.39875e-18	4.32	2.44141e-18	4.32	6.25705e-18	4.32	0.00677947	4.32	0.00799375	4.32	0.0147999	4.32	0.0238567	4.32	0.0187883	4.32	0.0399462	4.32	0.00693218	4.32	0.0342808	4.32	0.000688052	4.32	0.0165332
4.325	-5.37228e-19	4.325	5.60069e-19	4.325	0	4.325	3.89013e-18	4.325	4.20313e-18	4.325	3.52778e-18	4.325	6.55799e-18	4.325	0.00494723	4.325	0.00278934	4.325	5.61777e-18	4.325	7.26231e-18	4.325	9.36227e-18	4.325	1.30077e-17	4.325	0	4.325	0.00669581	4.325	0.00805453	4.325	0.0146998	4.325	0.0236343	4.325	0.0184974	4.325	0.0397301	4.325	0.00674104	4.325	0.0344334	4.325	0.000631291	4.325	0.0167077
4.33	8.24088e-20	4.33	3.92131e-18	4.33	0	4.33	4.87932e-18	4.33	1.23566e-17	4.33	7.01217e-18	4.33	1.68389e-17	4.33	0.00497003	4.33	0.00269663	4.33	6.57442e-18	4.33	6.11216e-18	4.33	1.33258e-17	4.33	2.55543e-17	4.33	0	4.33	0.00661216	4.33	0.00811431	4.33	0.0145997	4.33	0.0234152	4.33	0.0182316	4.33	0.0394926	4.33	0.0065499	4.33	0.0345645	4.33	0.00058831	4.33	0.0168823
4.335	-1.23442e-19	4.335	1.32754e-17	4.335	0	4.335	5.86851e-18	4.335	1.37897e-17	4.335	1.27585e-17	4.335	2.68185e-17	4.335	0.00499284	4.335	0.00260392	4.335	7.04024e-18	4.335	2.19544e-18	4.335	1.72893e-17	4.335	2.52074e-17	4.335	0	4.335	0.0065285	4.335	0.00817401	4.335	0.0144995	4.335	0.023206	4.335	0.0179747	4.335	0.0392199	4.335	0.00635875	4.335	0.0346919	4.335	0.0005462	4.335	0.0170572
4.34	-7.53795e-19	4.34	1.15966e-17	4.34	0	4.34	6.8577e-18	4.34	1.28038e-17	4.34	1.69316e-17	4.34	3.59471e-17	4.34	0.00501564	4.34	0.00251121	4.34	6.95547e-18	4.34	2.18523e-18	4.34	1.6411e-17	4.34	2.68629e-17	4.34	0	4.34	0.00644484	4.34	0.00823371	4.34	0.0143989	4.34	0.0229968	4.34	0.0177178	4.34	0.0389472	4.34	0.00617798	4.34	0.0348194	4.34	0.00050409	4.34	0.0172328
4.345	-1.38415e-18	4.345	2.24247e-18	4.345	0	4.345	7.42912e-18	4.345	8.22102e-18	4.345	2.0492e-17	4.345	3.33581e-17	4.345	0.00503845	4.345	0.0024185	4.345	6.87069e-18	4.345	7.15766e-18	4.345	1.52993e-17	4.345	3.49427e-17	4.345	6.71104e-18	4.345	0.00636118	4.345	0.00829341	4.345	0.0142964	4.345	0.0227876	4.345	0.017461	4.345	0.0386745	4.345	0.00601957	4.345	0.0349214	4.345	0.000461979	4.345	0.0174084
4.35	-2.0145e-18	4.35	0	4.35	0	4.35	7.88069e-18	4.35	5.24864e-18	4.35	1.67476e-17	4.35	1.77016e-17	4.35	0.00506125	4.35	0.00232579	4.35	6.79614e-18	4.35	8.58895e-18	4.35	1.41875e-17	4.35	3.25735e-17	4.35	1.46433e-17	4.35	0.00627752	4.35	0.00835311	4.35	0.0141939	4.35	0.0225784	4.35	0.0172041	4.35	0.0384017	4.35	0.00586116	4.35	0.0350154	4.35	0.000424628	4.35	0.017584
4.355	-2.64486e-18	4.355	0	4.355	0	4.355	8.33226e-18	4.355	1.06668e-17	4.355	1.25913e-17	4.355	9.35456e-18	4.355	0.00508406	4.355	0.00223736	4.355	8.50631e-18	4.355	8.35385e-18	4.355	1.3073e-17	4.355	1.63839e-17	4.355	2.07867e-17	4.355	0.00619471	4.355	0.00841281	4.355	0.0140915	4.355	0.0223692	4.355	0.0169472	4.355	0.038129	4.355	0.00570275	4.355	0.0351094	4.355	0.000394049	4.355	0.0177596
4.36	-3.27521e-18	4.36	1.58704e-18	4.36	0	4.36	8.30148e-18	4.36	1.21868e-17	4.36	1.0963e-17	4.36	4.38178e-18	4.36	0.0051053	4.36	0.00215859	4.36	1.02165e-17	4.36	3.97426e-18	4.36	1.1955e-17	4.36	1.1409e-17	4.36	2.73749e-17	4.36	0.00611369	4.36	0.00846743	4.36	0.013988	4.36	0.02216	4.36	0.0167119	4.36	0.0378523	4.36	0.00554434	4.36	0.0351762	4.36	0.000363469	4.36	0.0179273
4.365	-3.90556e-18	4.365	3.22526e-18	4.365	0	4.365	7.02252e-18	4.365	7.7306e-18	4.365	1.03245e-17	4.365	9.23146e-18	4.365	0.00512418	4.365	0.00207983	4.365	1.19266e-17	4.365	9.73975e-19	4.365	1.0837e-17	4.365	1.32073e-17	4.365	3.53092e-17	4.365	0.00603268	4.365	0.00851843	4.365	0.0138825	4.365	0.0219601	4.365	0.0164873	4.365	0.0375347	4.365	0.00538593	4.365	0.0352293	4.365	0.000332889	4.365	0.0180934
4.37	-4.16812e-18	4.37	4.27094e-18	4.37	0	4.37	5.74357e-18	4.37	3.93716e-18	4.37	1.20367e-17	4.37	1.39051e-17	4.37	0.00514306	4.37	0.00200106	4.37	1.0732e-17	4.37	7.02058e-18	4.37	9.71896e-18	4.37	8.38639e-18	4.37	4.24061e-17	4.37	0.00595167	4.37	0.00856943	4.37	0.0137771	4.37	0.0217655	4.37	0.0162626	4.37	0.037217	4.37	0.00523713	4.37	0.0352824	4.37	0.000302309	4.37	0.0182595
4.375	-3.65425e-18	4.375	4.64915e-18	4.375	0	4.375	4.46461e-18	4.375	5.59326e-19	4.375	1.00159e-17	4.375	7.54482e-18	4.375	0.00516194	4.375	0.00192229	4.375	7.06361e-18	4.375	1.33843e-17	4.375	1.02701e-17	4.375	2.42376e-18	4.375	4.8495e-17	4.375	0.00587065	4.375	0.00862043	4.375	0.0136716	4.375	0.021571	4.375	0.016038	4.375	0.0368993	4.375	0.00511684	4.375	0.0353084	4.375	0.000279547	4.375	0.0184257
4.38	-3.14039e-18	4.38	3.23964e-18	4.38	0	4.38	3.25045e-18	4.38	4.52564e-18	4.38	4.0868e-18	4.38	5.05747e-18	4.38	0.00518082	4.38	0.00184353	4.38	3.39524e-18	4.38	2.02206e-17	4.38	1.09171e-17	4.38	3.34471e-17	4.38	4.70145e-17	4.38	0.00578964	4.38	0.00867143	4.38	0.0135646	4.38	0.0213765	4.38	0.0158134	4.38	0.0365817	4.38	0.00499655	4.38	0.035314	4.38	0.000257801	4.38	0.0185865
4.385	-2.62652e-18	4.385	1.86035e-18	4.385	0	4.385	2.05452e-18	4.385	9.62933e-18	4.385	2.04127e-18	4.385	1.08627e-17	4.385	0.0051997	4.385	0.00176476	4.385	1.11104e-19	4.385	1.7788e-17	4.385	1.15641e-17	4.385	5.57891e-17	4.385	4.16196e-17	4.385	0.00570863	4.385	0.00872244	4.385	0.0134558	4.385	0.0211819	4.385	0.0155888	4.385	0.036264	4.385	0.00487626	4.385	0.0353196	4.385	0.000236055	4.385	0.0187335
4.39	-2.11266e-18	4.39	5.19153e-19	4.39	0	4.39	8.58601e-19	4.39	9.15127e-18	4.39	1.81732e-18	4.39	1.73161e-17	4.39	0.00521858	4.39	0.00169399	4.39	1.6033e-18	4.39	1.01902e-17	4.39	1.3098e-17	4.39	4.38815e-17	4.39	2.11911e-17	4.39	0.00562823	4.39	0.00876985	4.39	0.0133471	4.39	0.0209874	4.39	0.0153814	4.39	0.0359463	4.39	0.00475596	4.39	0.0353001	4.39	0.000214309	4.39	0.0188805
4.395	-1.5988e-18	4.395	1.24952e-18	4.395	0	4.395	1.46494e-18	4.395	1.13017e-17	4.395	2.13535e-18	4.395	2.43451e-17	4.395	0.00523747	4.395	0.00162913	4.395	3.0955e-18	4.395	1.26793e-17	4.395	1.57537e-17	4.395	3.38648e-17	4.395	0	4.395	0.00555042	4.395	0.00880557	4.395	0.0132383	4.395	0.0207929	4.395	0.0151856	4.395	0.035602	4.395	0.00463567	4.395	0.035253	4.395	0.000194922	4.395	0.0190276
4.4	-1.08493e-18	4.4	3.28815e-18	4.4	0	4.4	6.65864e-18	4.4	2.04149e-17	4.4	2.53683e-18	4.4	1.55063e-17	4.4	0.00525477	4.4	0.00156426	4.4	4.58769e-18	4.4	1.49139e-17	4.4	1.84094e-17	4.4	2.67429e-17	4.4	0	4.4	0.00547261	4.4	0.00884128	4.4	0.0131273	4.4	0.0206143	4.4	0.0149898	4.4	0.035251	4.4	0.00452336	4.4	0.0352059	4.4	0.000179781	4.4	0.0191746
4.405	-5.71068e-19	4.405	2.13245e-18	4.405	0	4.405	1.18523e-17	4.405	1.80842e-17	4.405	3.0036e-18	4.405	1.12546e-18	4.405	0.00526857	4.405	0.0014994	4.405	5.75091e-18	4.405	5.79916e-18	4.405	2.10652e-17	4.405	1.60612e-17	4.405	1.02469e-18	4.405	0.0053948	4.405	0.008877	4.405	0.013015	4.405	0.0204356	4.405	0.0147939	4.405	0.0349	4.405	0.00444562	4.405	0.0351373	4.405	0.000164639	4.405	0.0193021
4.41	-1.22501e-18	4.41	9.38196e-20	4.41	0	4.41	1.7046e-17	4.41	4.02525e-18	4.41	5.05558e-18	4.41	1.68594e-17	4.41	0.00528237	4.41	0.00143453	4.41	6.70276e-18	4.41	3.9897e-18	4.41	2.1691e-17	4.41	2.88579e-18	4.41	4.74658e-18	4.41	0.00531699	4.41	0.00891271	4.41	0.0129026	4.41	0.0202569	4.41	0.0145981	4.41	0.034549	4.41	0.00436789	4.41	0.0350339	4.41	0.000149498	4.41	0.0194218
4.415	-1.89976e-18	4.415	0	4.415	0	4.415	1.70257e-17	4.415	1.32887e-18	4.415	1.16831e-17	4.415	2.84024e-17	4.415	0.00529617	4.415	0.00136967	4.415	7.65462e-18	4.415	1.49577e-17	4.415	2.21811e-17	4.415	1.85942e-18	4.415	1.19325e-17	4.415	0.00523918	4.415	0.00894843	4.415	0.0127903	4.415	0.0200782	4.415	0.0144022	4.415	0.034198	4.415	0.00429015	4.415	0.0349304	4.415	0.000134356	4.415	0.0195414
4.42	-2.57452e-18	4.42	0	4.42	0	4.42	1.55665e-17	4.42	3.19085e-18	4.42	1.15193e-17	4.42	1.09204e-17	4.42	0.00530996	4.42	0.0013048	4.42	8.12012e-18	4.42	1.86018e-17	4.42	2.26713e-17	4.42	4.24032e-18	4.42	2.28604e-17	4.42	0.00516137	4.42	0.00898414	4.42	0.0126752	4.42	0.0198995	4.42	0.0142192	4.42	0.033847	4.42	0.00421241	4.42	0.0348102	4.42	0.000123211	4.42	0.0196611
4.425	-3.24927e-18	4.425	0	4.425	0	4.425	1.41074e-17	4.425	1.57649e-18	4.425	3.03857e-18	4.425	4.55802e-18	4.425	0.00532376	4.425	0.00125093	4.425	5.67606e-18	4.425	1.74502e-17	4.425	2.25166e-17	4.425	2.18425e-17	4.425	1.62395e-17	4.425	0.00508381	4.425	0.00900182	4.425	0.0125592	4.425	0.0197209	4.425	0.0140475	4.425	0.0334845	4.425	0.00413468	4.425	0.0346483	4.425	0.000112888	4.425	0.0197757
4.43	-3.92403e-18	4.43	4.07191e-19	4.43	0	4.43	1.23972e-17	4.43	1.16396e-18	4.43	4.5773e-18	4.43	1.67019e-17	4.43	0.00533756	4.43	0.00119909	4.43	3.23201e-18	4.43	1.19951e-17	4.43	2.15183e-17	4.43	3.50305e-17	4.43	1.58962e-18	4.43	0.00500969	4.43	0.00901715	4.43	0.0124432	4.43	0.0195485	4.43	0.0138758	4.43	0.0331109	4.43	0.00406258	4.43	0.0344865	4.43	0.000102564	4.43	0.0198612
4.435	-4.59879e-18	4.435	1.78732e-18	4.435	0	4.435	1.00584e-17	4.435	8.75552e-18	4.435	1.17103e-17	4.435	2.20792e-17	4.435	0.00535136	4.435	0.00114725	4.435	7.87962e-19	4.435	6.78235e-18	4.435	2.05199e-17	4.435	2.41327e-17	4.435	1.80714e-17	4.435	0.00493558	4.435	0.00903248	4.435	0.0123272	4.435	0.0193864	4.435	0.013704	4.435	0.0327373	4.435	0.00403074	4.435	0.0343134	4.435	9.22405e-05	4.435	0.0199468
4.44	-5.27354e-18	4.44	2.77505e-18	4.44	0	4.44	7.7197e-18	4.44	1.31897e-17	4.44	1.27255e-17	4.44	2.26903e-17	4.44	0.00536382	4.44	0.0010954	4.44	9.2652e-19	4.44	1.26357e-17	4.44	1.95215e-17	4.44	2.43628e-17	4.44	3.44144e-17	4.44	0.00486146	4.44	0.00904781	4.44	0.012208	4.44	0.0192244	4.44	0.0135323	4.44	0.0323637	4.44	0.00399889	4.44	0.0340932	4.44	8.2952e-05	4.44	0.0200324
4.445	-5.30087e-18	4.445	3.31237e-18	4.445	0	4.445	5.38097e-18	4.445	1.23196e-17	4.445	1.25372e-17	4.445	2.3937e-17	4.445	0.00537161	4.445	0.00104356	4.445	2.29388e-18	4.445	1.7576e-17	4.445	2.35763e-17	4.445	4.43993e-17	4.445	1.41435e-17	4.445	0.00478734	4.445	0.00906314	4.445	0.0120885	4.445	0.0190623	4.445	0.0133605	4.445	0.03199	4.445	0.00396705	4.445	0.0338729	4.445	7.60594e-05	4.445	0.0201179
4.45	-4.96958e-18	4.45	2.28822e-18	4.45	0	4.45	4.33883e-18	4.45	1.06692e-17	4.45	1.29077e-17	4.45	2.52584e-17	4.45	0.00537939	4.45	0.000991723	4.45	3.66123e-18	4.45	2.06276e-17	4.45	2.80169e-17	4.45	4.37989e-17	4.45	4.61244e-18	4.45	0.00471323	4.45	0.00907847	4.45	0.0119689	4.45	0.0189002	4.45	0.0131975	4.45	0.0316164	4.45	0.0039352	4.45	0.033647	4.45	6.91667e-05	4.45	0.0201806
4.455	-4.63828e-18	4.455	3.70775e-19	4.455	0	4.455	3.64748e-18	4.455	8.48313e-18	4.455	1.19966e-17	4.455	1.7627e-17	4.455	0.00538718	4.455	0.000941183	4.455	4.44888e-18	4.455	1.48839e-17	4.455	3.24575e-17	4.455	2.64934e-17	4.455	1.98714e-17	4.455	0.00463911	4.455	0.00908113	4.455	0.0118493	4.455	0.0187382	4.455	0.0130445	4.455	0.0312399	4.455	0.00390335	4.455	0.03337	4.455	6.2274e-05	4.455	0.020227
4.46	-4.30698e-18	4.46	2.80872e-18	4.46	0	4.46	2.95614e-18	4.46	1.23439e-17	4.46	6.49685e-18	4.46	1.08233e-17	4.46	0.00539497	4.46	0.000900936	4.46	3.08152e-18	4.46	2.4081e-18	4.46	3.43037e-17	4.46	1.74912e-17	4.46	2.49564e-17	4.46	0.004565	4.46	0.0090728	4.46	0.0117264	4.46	0.0185761	4.46	0.0128916	4.46	0.0308529	4.46	0.00387431	4.46	0.033093	4.46	5.53813e-05	4.46	0.0202733
4.465	-3.97569e-18	4.465	6.29077e-18	4.465	0	4.465	3.21094e-18	4.465	1.72336e-17	4.465	3.73436e-18	4.465	6.93804e-18	4.465	0.00540276	4.465	0.000860689	4.465	1.71417e-18	4.465	3.9174e-18	4.465	3.26385e-17	4.465	1.13226e-17	4.465	2.01748e-17	4.465	0.00449474	4.465	0.00906446	4.465	0.0116036	4.465	0.0184268	4.465	0.0127386	4.465	0.0304658	4.465	0.00389052	4.465	0.0328157	4.465	5.03352e-05	4.465	0.0203197
4.47	-3.64439e-18	4.47	6.32811e-18	4.47	0	4.47	5.7966e-18	4.47	1.13238e-17	4.47	4.90273e-18	4.47	7.75047e-18	4.47	0.00541055	4.47	0.000820442	4.47	3.46812e-19	4.47	8.3105e-18	4.47	3.09733e-17	4.47	3.31035e-17	4.47	1.99388e-17	4.47	0.00442474	4.47	0.00905613	4.47	0.0114807	4.47	0.0182817	4.47	0.0125856	4.47	0.0300788	4.47	0.00390673	4.47	0.0324855	4.47	4.58283e-05	4.47	0.0203652
4.475	-3.31309e-18	4.475	5.78342e-18	4.475	0	4.475	8.38226e-18	4.475	7.91641e-18	4.475	1.04251e-17	4.475	1.47315e-17	4.475	0.00541834	4.475	0.000780195	4.475	1.21014e-18	4.475	3.45609e-18	4.475	2.9308e-17	4.475	5.40624e-17	4.475	2.15319e-17	4.475	0.00435473	4.475	0.00904779	4.475	0.0113573	4.475	0.0181365	4.475	0.0124327	4.475	0.0296918	4.475	0.00392294	4.475	0.0321553	4.475	4.13215e-05	4.475	0.0203687
4.48	-2.9395e-18	4.48	2.34455e-18	4.48	0	4.48	1.09679e-17	4.48	1.19207e-17	4.48	1.88177e-17	4.48	1.12273e-17	4.48	0.00542522	4.48	0.000739948	4.48	2.83152e-18	4.48	2.21358e-18	4.48	2.48319e-17	4.48	5.74774e-17	4.48	1.57156e-17	4.48	0.00428472	4.48	0.00903946	4.48	0.0112315	4.48	0.0179913	4.48	0.012285	4.48	0.0293048	4.48	0.00393915	4.48	0.0318251	4.48	3.68147e-05	4.48	0.0203722
4.485	-2.46931e-18	4.485	0	4.485	0	4.485	8.90942e-18	4.485	1.14489e-17	4.485	1.67346e-17	4.485	1.91949e-18	4.485	0.00542635	4.485	0.000699701	4.485	4.4529e-18	4.485	9.89826e-18	4.485	2.01137e-17	4.485	6.17469e-17	4.485	9.35022e-18	4.485	0.00421471	4.485	0.00902649	4.485	0.0111057	4.485	0.0178461	4.485	0.0121454	4.485	0.0289178	4.485	0.00395536	4.485	0.0314513	4.485	3.27068e-05	4.485	0.0203757
4.49	-1.99913e-18	4.49	0	4.49	0	4.49	5.61932e-18	4.49	5.9746e-18	4.49	1.19485e-17	4.49	9.11658e-19	4.49	0.00542747	4.49	0.000663212	4.49	5.34139e-18	4.49	1.40932e-17	4.49	1.53956e-17	4.49	6.77966e-17	4.49	3.75384e-18	4.49	0.00414471	4.49	0.00899319	4.49	0.0109799	4.49	0.017701	4.49	0.0120059	4.49	0.0285253	4.49	0.00397157	4.49	0.0310731	4.49	2.98208e-05	4.49	0.0203792
4.495	-1.52895e-18	4.495	1.37914e-18	4.495	0	4.495	2.32921e-18	4.495	9.03068e-18	4.495	1.42932e-17	4.495	2.11521e-18	4.495	0.0054286	4.495	0.000632837	4.495	4.35225e-18	4.495	1.51758e-17	4.495	1.31632e-17	4.495	6.32957e-17	4.495	0	4.495	0.0040747	4.495	0.0089599	4.495	0.0108533	4.495	0.017558	4.495	0.0118663	4.495	0.0281324	4.495	0.00403641	4.495	0.0306949	4.495	2.69347e-05	4.495	0.0203621
4.5	-1.05877e-18	4.5	4.20091e-18	4.5	0	4.5	5.64418e-19	4.5	1.58826e-17	4.5	1.62689e-17	4.5	1.46184e-17	4.5	0.00542972	4.5	0.000602461	4.5	3.3631e-18	4.5	9.88666e-18	4.5	1.44122e-17	4.5	4.89474e-17	4.5	0	4.5	0.0040083	4.5	0.00892661	4.5	0.010725	4.5	0.0174296	4.5	0.0117267	4.5	0.0277396	4.5	0.00410154	4.5	0.030283	4.5	2.40487e-05	4.5	0.0203205
4.505	-5.88585e-19	4.505	3.84864e-18	4.505	0	4.505	2.49698e-18	4.505	1.02174e-17	4.505	1.61292e-17	4.505	2.46346e-17	4.505	0.00543085	4.505	0.000572086	4.505	2.37395e-18	4.505	2.88239e-18	4.505	1.56611e-17	4.505	4.46734e-17	4.505	6.41299e-18	4.505	0.00394272	4.505	0.00889331	4.505	0.0105967	4.505	0.0173011	4.505	0.0115872	4.505	0.0273467	4.505	0.00416668	4.505	0.0298636	4.505	2.11626e-05	4.505	0.0202789
4.51	-1.18403e-19	4.51	1.85602e-18	4.51	0	4.51	4.42954e-18	4.51	5.60998e-18	4.51	1.43021e-17	4.51	2.81885e-17	4.51	0.00543198	4.51	0.000541711	4.51	1.67573e-18	4.51	1.61379e-17	4.51	1.691e-17	4.51	4.45112e-17	4.51	1.84081e-17	4.51	0.00387715	4.51	0.00886002	4.51	0.0104684	4.51	0.0171726	4.51	0.0114504	4.51	0.0269538	4.51	0.00423182	4.51	0.0294441	4.51	1.90495e-05	4.51	0.0202372
4.515	3.5178e-19	4.515	5.5755e-18	4.515	0	4.515	6.3621e-18	4.515	1.5953e-17	4.515	9.62012e-18	4.515	2.768e-17	4.515	0.0054331	4.515	0.000511335	4.515	1.0435e-18	4.515	2.44155e-17	4.515	1.65129e-17	4.515	2.22592e-17	4.515	1.61703e-17	4.515	0.00381158	4.515	0.00882672	4.515	0.0103393	4.515	0.0170441	4.515	0.0113193	4.515	0.0265609	4.515	0.00429696	4.515	0.0290006	4.515	1.72394e-05	4.515	0.0201956
4.52	7.47509e-20	4.52	1.04635e-17	4.52	0	4.52	5.22682e-18	4.52	1.94729e-17	4.52	8.62766e-18	4.52	2.29316e-17	4.52	0.00543388	4.52	0.00048096	4.52	4.11264e-19	4.52	1.77747e-17	4.52	1.59578e-17	4.52	2.52364e-18	4.52	8.9324e-18	4.52	0.003746	4.52	0.00877312	4.52	0.010209	4.52	0.0169156	4.52	0.0111883	4.52	0.0261681	4.52	0.0043621	4.52	0.0285478	4.52	1.54293e-05	4.52	0.0201128
4.525	-2.28882e-19	4.525	6.4256e-18	4.525	0	4.525	3.29426e-18	4.525	1.04049e-17	4.525	1.04909e-17	4.525	1.39655e-17	4.525	0.00542798	4.525	0.000455826	4.525	1.4308e-19	4.525	1.45623e-17	4.525	1.54028e-17	4.525	2.88131e-17	4.525	2.01863e-17	4.525	0.00368043	4.525	0.00871553	4.525	0.0100788	4.525	0.0167872	4.525	0.0110572	4.525	0.0257753	4.525	0.00447218	4.525	0.0280949	4.525	1.36192e-05	4.525	0.020025
4.53	-5.32515e-19	4.53	2.86075e-18	4.53	0	4.53	1.3617e-18	4.53	9.52701e-18	4.53	8.41711e-18	4.53	3.19782e-18	4.53	0.00542209	4.53	0.000433526	4.53	5.52458e-19	4.53	1.49076e-17	4.53	1.67173e-17	4.53	4.40161e-17	4.53	3.01482e-17	4.53	0.00361486	4.53	0.00865793	4.53	0.00994855	4.53	0.0166669	4.53	0.0109262	4.53	0.0253825	4.53	0.00458569	4.53	0.0276268	4.53	1.19422e-05	4.53	0.0199372
4.535	-8.36149e-19	4.535	1.59107e-18	4.535	0	4.535	0	4.535	1.47942e-17	4.535	5.07184e-18	4.535	1.10323e-18	4.535	0.00541619	4.535	0.000411227	4.535	9.61837e-19	4.535	2.1937e-17	4.535	2.07416e-17	4.535	3.19324e-17	4.535	2.68231e-17	4.535	0.00355249	4.535	0.00860034	4.535	0.00981754	4.535	0.0165544	4.535	0.0107951	4.535	0.0249897	4.535	0.0046992	4.535	0.0271495	4.535	1.08302e-05	4.535	0.0198494
4.54	-1.13978e-18	4.54	2.14414e-18	4.54	0	4.54	0	4.54	1.17504e-17	4.54	2.32936e-18	4.54	0	4.54	0.0054103	4.54	0.000388927	4.54	1.37122e-18	4.54	3.14226e-17	4.54	2.47659e-17	4.54	4.39314e-17	4.54	1.97833e-17	4.54	0.00349159	4.54	0.00854275	4.54	0.00968599	4.54	0.0164419	4.54	0.0106652	4.54	0.0245969	4.54	0.00481271	4.54	0.0266722	4.54	9.71818e-06	4.54	0.0197466
4.545	-1.44342e-18	4.545	6.21347e-18	4.545	0	4.545	0	4.545	6.66767e-18	4.545	1.42442e-18	4.545	0	4.545	0.0054044	4.545	0.000366627	4.545	2.5827e-18	4.545	1.41867e-17	4.545	2.87902e-17	4.545	8.18293e-17	4.545	6.02969e-18	4.545	0.00343068	4.545	0.00848516	4.545	0.00955444	4.545	0.0163294	4.545	0.0105386	4.545	0.0242041	4.545	0.00492621	4.545	0.0261869	4.545	8.60619e-06	4.545	0.019613
4.55	-1.74705e-18	4.55	8.65629e-18	4.55	0	4.55	0	4.55	1.55834e-17	4.55	1.15779e-17	4.55	2.02415e-18	4.55	0.00539851	4.55	0.000344327	4.55	3.89955e-18	4.55	1.73836e-18	4.55	2.90506e-17	4.55	7.04662e-17	4.55	2.47292e-17	4.55	0.00336978	4.55	0.00841693	4.55	0.00942288	4.55	0.0162168	4.55	0.010412	4.55	0.023813	4.55	0.00503972	4.55	0.0256946	4.55	7.4942e-06	4.55	0.0194794
4.555	-1.90347e-18	4.555	9.54842e-18	4.555	0	4.555	1.18979e-19	4.555	1.95323e-17	4.555	1.58861e-17	4.555	8.06852e-18	4.555	0.00539262	4.555	0.000322028	4.555	5.21641e-18	4.555	9.92499e-18	4.555	2.89118e-17	4.555	3.53577e-17	4.555	6.87632e-17	4.555	0.00330888	4.555	0.00833746	4.555	0.00929086	4.555	0.0161043	4.555	0.0102854	4.555	0.023425	4.555	0.00519315	4.555	0.0252022	4.555	6.6723e-06	4.555	0.0193458
4.56	-1.97218e-18	4.56	1.07051e-17	4.56	0	4.56	2.68253e-19	4.56	6.92594e-18	4.56	8.45909e-18	4.56	8.62714e-18	4.56	0.00538672	4.56	0.000305569	4.56	5.7756e-18	4.56	1.07986e-17	4.56	2.87731e-17	4.56	4.59365e-17	4.56	4.52503e-17	4.56	0.00324797	4.56	0.00825798	4.56	0.00915865	4.56	0.0159918	4.56	0.0101588	4.56	0.023037	4.56	0.00535283	4.56	0.0247076	4.56	5.99796e-06	4.56	0.0192122
4.565	-2.0409e-18	4.565	1.19849e-17	4.565	0	4.565	4.17527e-19	4.565	1.55967e-18	4.565	6.66969e-18	4.565	4.62947e-18	4.565	0.00537401	4.565	0.000289637	4.565	5.28105e-18	4.565	2.83719e-18	4.565	2.75243e-17	4.565	6.20739e-17	4.565	1.2163e-18	4.565	0.00318707	4.565	0.00817851	4.565	0.00902644	4.565	0.0158925	4.565	0.0100322	4.565	0.022649	4.565	0.00551251	4.565	0.0242101	4.565	5.32361e-06	4.565	0.0190449
4.57	-2.10961e-18	4.57	6.49735e-18	4.57	0	4.57	1.12165e-18	4.57	5.02099e-18	4.57	9.98742e-18	4.57	5.17752e-18	4.57	0.00536105	4.57	0.000273704	4.57	4.78649e-18	4.57	1.78019e-18	4.57	2.46101e-17	4.57	5.63584e-17	4.57	0	4.57	0.00312886	4.57	0.00809904	4.57	0.00889423	4.57	0.0157948	4.57	0.00990588	4.57	0.022261	4.57	0.00567219	4.57	0.0237126	4.57	4.64926e-06	4.57	0.0188672
4.575	-2.17833e-18	4.575	1.39565e-20	4.575	0	4.575	3.12833e-18	4.575	9.06666e-18	4.575	9.2412e-18	4.575	7.17941e-18	4.575	0.00534808	4.575	0.000257771	4.575	4.29193e-18	4.575	3.77589e-18	4.575	2.1696e-17	4.575	5.32844e-17	4.575	2.63506e-18	4.575	0.00307277	4.575	0.00801956	4.575	0.00876205	4.575	0.0156971	4.575	0.00978081	4.575	0.021873	4.575	0.00583188	4.575	0.0232165	4.575	4.01282e-06	4.575	0.0186894
4.58	-2.24704e-18	4.58	6.07293e-19	4.58	0	4.58	5.13502e-18	4.58	1.33996e-17	4.58	6.89003e-18	4.58	7.67146e-18	4.58	0.00533512	4.58	0.000241838	4.58	3.41291e-18	4.58	1.74025e-17	4.58	1.87818e-17	4.58	5.79887e-17	4.58	1.74579e-17	4.58	0.00301667	4.58	0.00793762	4.58	0.00862988	4.58	0.0155994	4.58	0.00965573	4.58	0.0214855	4.58	0.00599156	4.58	0.0227235	4.58	3.61908e-06	4.58	0.0185117
4.585	-2.31576e-18	4.585	1.67859e-18	4.585	0	4.585	7.1417e-18	4.585	1.74101e-17	4.585	3.31899e-18	4.585	7.82905e-18	4.585	0.00532215	4.585	0.000225905	4.585	2.51477e-18	4.585	2.72504e-17	4.585	1.87268e-17	4.585	6.17027e-17	4.585	2.09216e-17	4.585	0.00296058	4.585	0.0078401	4.585	0.00849771	4.585	0.0155016	4.585	0.00953065	4.585	0.0211062	4.585	0.00618494	4.585	0.0222304	4.585	3.22534e-06	4.585	0.0183258
4.59	-2.42049e-18	4.59	4.735e-18	4.59	0	4.59	7.63894e-18	4.59	2.02958e-17	4.59	3.31266e-20	4.59	6.68659e-18	4.59	0.00530919	4.59	0.000210874	4.59	1.61664e-18	4.59	1.5329e-17	4.59	1.90043e-17	4.59	6.41888e-17	4.59	6.09878e-18	4.59	0.00290449	4.59	0.00774257	4.59	0.00836554	4.59	0.0154039	4.59	0.00940558	4.59	0.0207269	4.59	0.00638674	4.59	0.0217408	4.59	2.8316e-06	4.59	0.0181071
4.595	-2.61437e-18	4.595	6.27101e-18	4.595	0	4.595	7.75973e-18	4.595	1.44086e-17	4.595	3.602e-19	4.595	6.38306e-18	4.595	0.00529623	4.595	0.000199791	4.595	9.93484e-19	4.595	1.17005e-17	4.595	1.92819e-17	4.595	7.0458e-17	4.595	1.59991e-17	4.595	0.00284839	4.595	0.00764505	4.595	0.0082341	4.595	0.0153097	4.595	0.0092805	4.595	0.0203475	4.595	0.00658854	4.595	0.0212615	4.595	2.43786e-06	4.595	0.0178885
4.6	-2.80826e-18	4.6	5.15718e-18	4.6	0	4.6	7.88052e-18	4.6	1.08609e-17	4.6	8.01156e-19	4.6	7.38144e-18	4.6	0.00528326	4.6	0.000188707	4.6	6.59942e-19	4.6	1.97607e-17	4.6	2.14888e-17	4.6	7.88614e-17	4.6	4.31828e-17	4.6	0.0027923	4.6	0.00754752	4.6	0.00810267	4.6	0.0152252	4.6	0.0091554	4.6	0.0199682	4.6	0.00679034	4.6	0.0207822	4.6	2.14638e-06	4.6	0.0176698
4.605	-3.00214e-18	4.605	5.67837e-18	4.605	0	4.605	7.27713e-18	4.605	1.20656e-17	4.605	1.51627e-18	4.605	5.54035e-18	4.605	0.00526431	4.605	0.000177624	4.605	3.264e-19	4.605	2.62587e-17	4.605	2.66926e-17	4.605	5.93337e-17	4.605	4.02438e-17	4.605	0.00273832	4.605	0.00745	4.605	0.00797125	4.605	0.0151407	4.605	0.00903013	4.605	0.0195889	4.605	0.00699214	4.605	0.0203064	4.605	1.92101e-06	4.605	0.0174512
4.61	-3.19603e-18	4.61	7.62002e-18	4.61	0	4.61	5.00038e-18	4.61	1.31214e-17	4.61	6.78747e-18	4.61	1.83183e-18	4.61	0.00524452	4.61	0.00016654	4.61	0	4.61	3.19357e-17	4.61	3.18964e-17	4.61	3.47656e-17	4.61	2.9487e-17	4.61	0.00268709	4.61	0.00735247	4.61	0.00784	4.61	0.0150562	4.61	0.00890486	4.61	0.0192096	4.61	0.00719394	4.61	0.0198495	4.61	1.69565e-06	4.61	0.0172096
4.615	-3.38991e-18	4.615	5.032e-18	4.615	0	4.615	2.72363e-18	4.615	1.40552e-17	4.615	1.68834e-17	4.615	5.29734e-18	4.615	0.00522474	4.615	0.000155457	4.615	0	4.615	1.59603e-17	4.615	3.71002e-17	4.615	3.30009e-17	4.615	2.48741e-17	4.615	0.00263586	4.615	0.00724451	4.615	0.00771001	4.615	0.0149717	4.615	0.00877959	4.615	0.0188397	4.615	0.00742225	4.615	0.0193927	4.615	1.47029e-06	4.615	0.0169548
4.62	-3.5838e-18	4.62	5.54442e-19	4.62	0	4.62	4.46878e-19	4.62	1.15476e-17	4.62	1.34539e-17	4.62	1.04397e-17	4.62	0.00520495	4.62	0.000144373	4.62	0	4.62	1.79473e-18	4.62	2.94344e-17	4.62	3.35432e-17	4.62	1.91239e-17	4.62	0.00258463	4.62	0.00713373	4.62	0.00758002	4.62	0.0148872	4.62	0.00865432	4.62	0.0184726	4.62	0.0076601	4.62	0.0189377	4.62	1.25269e-06	4.62	0.0167
4.625	-3.77769e-18	4.625	5.19508e-18	4.625	0	4.625	5.65526e-19	4.625	8.00916e-18	4.625	3.5971e-18	4.625	1.72517e-17	4.625	0.00518516	4.625	0.000134913	4.625	0	4.625	1.49303e-17	4.625	2.01368e-17	4.625	4.23567e-17	4.625	8.94027e-18	4.625	0.0025334	4.625	0.00702294	4.625	0.00745003	4.625	0.0148027	4.625	0.00852905	4.625	0.0181055	4.625	0.00789794	4.625	0.0185109	4.625	1.12503e-06	4.625	0.0164453
4.63	-3.09308e-18	4.63	1.06481e-17	4.63	0	4.63	1.26916e-18	4.63	8.70383e-18	4.63	1.20048e-17	4.63	1.94664e-17	4.63	0.00516538	4.63	0.000127404	4.63	9.41559e-19	4.63	2.49468e-17	4.63	1.08393e-17	4.63	4.38701e-17	4.63	2.26286e-18	4.63	0.00248217	4.63	0.00691216	4.63	0.00732061	4.63	0.0147255	4.63	0.00840374	4.63	0.0177383	4.63	0.00813579	4.63	0.0180842	4.63	9.97374e-07	4.63	0.0161884
4.635	-2.36101e-18	4.635	6.37862e-18	4.635	0	4.635	1.9728e-18	4.635	9.83658e-18	4.635	2.16732e-17	4.635	6.91677e-18	4.635	0.00514559	4.635	0.000119895	4.635	2.63564e-18	4.635	2.98127e-17	4.635	4.54728e-18	4.635	3.49228e-17	4.635	6.28417e-19	4.635	0.00243094	4.635	0.00680138	4.635	0.00719273	4.635	0.0146522	4.635	0.00827773	4.635	0.0173712	4.635	0.00837364	4.635	0.0176574	4.635	8.69714e-07	4.635	0.0159039
4.64	-1.62895e-18	4.64	3.41714e-18	4.64	3.52348e-19	4.64	2.24667e-18	4.64	1.24532e-17	4.64	9.25676e-18	4.64	2.96638e-18	4.64	0.0051258	4.64	0.000112385	4.64	4.32972e-18	4.64	2.05533e-17	4.64	3.0902e-18	4.64	3.10045e-17	4.64	0	4.64	0.0023812	4.64	0.00669059	4.64	0.00706485	4.64	0.014579	4.64	0.00815173	4.64	0.0170041	4.64	0.00861148	4.64	0.017266	4.64	7.42053e-07	4.64	0.0156193
4.645	-8.96892e-19	4.645	5.16868e-18	4.645	7.51403e-19	4.645	1.54303e-18	4.645	1.18471e-17	4.645	5.41693e-19	4.645	9.57529e-18	4.645	0.00510103	4.645	0.000104876	4.645	5.71827e-18	4.645	2.55187e-18	4.645	1.63313e-18	4.645	3.03843e-17	4.645	0	4.645	0.00233481	4.645	0.00657631	4.645	0.00693697	4.645	0.0145058	4.645	0.00802573	4.645	0.0166445	4.645	0.00886804	4.645	0.0168759	4.645	6.45749e-07	4.645	0.0153348
4.65	-1.64831e-19	4.65	5.6626e-18	4.65	1.15046e-18	4.65	8.39399e-19	4.65	6.95098e-18	4.65	2.67038e-18	4.65	8.37797e-18	4.65	0.00507494	4.65	9.73664e-05	4.65	4.02419e-18	4.65	1.44693e-17	4.65	1.76059e-19	4.65	2.02695e-17	4.65	3.17016e-17	4.65	0.00228841	4.65	0.00645753	4.65	0.00681021	4.65	0.0144326	4.65	0.00789973	4.65	0.016293	4.65	0.00913377	4.65	0.0164857	4.65	5.74918e-07	4.65	0.0150503
4.655	5.6723e-19	4.655	4.17085e-18	4.655	1.54951e-18	4.655	1.35764e-19	4.655	7.47755e-18	4.655	2.89741e-18	4.655	3.16357e-18	4.655	0.00504885	4.655	8.98569e-05	4.655	2.33011e-18	4.655	2.96308e-17	4.655	4.69705e-18	4.655	7.73423e-18	4.655	6.82878e-17	4.655	0.00224201	4.655	0.00633875	4.655	0.00668509	4.655	0.0143594	4.655	0.00777373	4.655	0.0159415	4.655	0.0093995	4.655	0.016132	4.655	5.04087e-07	4.655	0.0147546
4.66	1.29929e-18	4.66	5.1283e-18	4.66	1.94857e-18	4.66	2.8789e-18	4.66	1.09397e-17	4.66	7.68731e-19	4.66	2.97106e-18	4.66	0.00502277	4.66	8.41922e-05	4.66	6.36033e-19	4.66	2.93034e-17	4.66	1.00397e-17	4.66	1.36835e-17	4.66	2.96702e-17	4.66	0.00219562	4.66	0.00621997	4.66	0.00655996	4.66	0.0142864	4.66	0.00764772	4.66	0.01559	4.66	0.00966523	4.66	0.0157836	4.66	4.33255e-07	4.66	0.0144481
4.665	1.21883e-18	4.665	8.02349e-18	4.665	2.34762e-18	4.665	6.44608e-18	4.665	1.15361e-17	4.665	1.31796e-18	4.665	3.79652e-18	4.665	0.00499668	4.665	7.92353e-05	4.665	1.17623e-19	4.665	2.34776e-17	4.665	1.53823e-17	4.665	2.19285e-17	4.665	3.8051e-18	4.665	0.00214922	4.665	0.00610119	4.665	0.00643484	4.665	0.0142223	4.665	0.00752148	4.665	0.0152386	4.665	0.00993097	4.665	0.0154352	4.665	3.632e-07	4.665	0.0141415
4.67	6.18434e-19	4.67	6.33119e-18	4.67	2.74668e-18	4.67	1.00133e-17	4.67	1.1748e-17	4.67	3.3809e-18	4.67	7.69677e-18	4.67	0.00497059	4.67	7.42784e-05	4.67	3.05954e-19	4.67	6.94583e-18	4.67	2.00744e-17	4.67	3.95896e-17	4.67	2.0228e-17	4.67	0.00210282	4.67	0.00598241	4.67	0.00631153	4.67	0.0141582	4.67	0.00739524	4.67	0.0148871	4.67	0.0101967	4.67	0.0151221	4.67	3.24704e-07	4.67	0.013835
4.675	1.80421e-20	4.675	2.932e-18	4.675	2.55617e-18	4.675	1.13779e-17	4.675	1.24663e-17	4.675	5.20505e-18	4.675	9.08537e-18	4.675	0.0049445	4.675	6.93214e-05	4.675	4.94285e-19	4.675	6.24206e-18	4.675	2.36823e-17	4.675	5.08313e-17	4.675	2.22945e-17	4.675	0.00205729	4.675	0.00586339	4.675	0.00618976	4.675	0.0140942	4.675	0.007269	4.675	0.0145392	4.675	0.0104732	4.675	0.0148191	4.675	2.86208e-07	4.675	0.0135285
4.68	-5.82349e-19	4.68	5.53051e-18	4.68	2.24518e-18	4.68	7.81074e-18	4.68	1.16526e-17	4.68	6.85002e-18	4.68	4.45509e-18	4.68	0.00491841	4.68	6.43645e-05	4.68	6.22751e-19	4.68	1.7007e-17	4.68	2.72903e-17	4.68	5.1402e-17	4.68	5.87154e-18	4.68	0.00201562	4.68	0.00574187	4.68	0.00606799	4.68	0.0140301	4.68	0.00714275	4.68	0.0142068	4.68	0.0107568	4.68	0.0145161	4.68	2.47712e-07	4.68	0.0132094
4.685	-1.18274e-18	4.685	8.50351e-18	4.685	1.93419e-18	4.685	4.24357e-18	4.685	7.40103e-18	4.685	3.01147e-18	4.685	6.05895e-18	4.685	0.00488841	4.685	5.94076e-05	4.685	4.3442e-19	4.685	1.01091e-17	4.685	3.08983e-17	4.685	3.73954e-17	4.685	1.06163e-17	4.685	0.00197396	4.685	0.00562035	4.685	0.00594622	4.685	0.013966	4.685	0.00701651	4.685	0.0138744	4.685	0.0110403	4.685	0.0142456	4.685	2.09216e-07	4.685	0.0128895
4.69	-1.78313e-18	4.69	7.5274e-18	4.69	1.6232e-18	4.69	6.76388e-19	4.69	7.16226e-18	4.69	4.21888e-19	4.69	1.37534e-17	4.69	0.00485677	4.69	5.44507e-05	4.69	2.46089e-19	4.69	1.14834e-18	4.69	2.71346e-17	4.69	1.23257e-17	4.69	2.71403e-17	4.69	0.00193229	4.69	0.00549882	4.69	0.00582709	4.69	0.013902	4.69	0.00689026	4.69	0.013542	4.69	0.0113239	4.69	0.0139901	4.69	1.79652e-07	4.69	0.0125697
4.695	-2.38352e-18	4.695	6.00978e-18	4.695	1.31221e-18	4.695	9.99777e-19	4.695	1.05099e-17	4.695	2.37991e-18	4.695	1.31404e-17	4.695	0.00482513	4.695	5.12463e-05	4.695	5.77577e-20	4.695	1.99976e-17	4.695	2.22777e-17	4.695	1.26535e-17	4.695	1.8452e-17	4.695	0.00189063	4.695	0.0053773	4.695	0.0057092	4.695	0.0138407	4.695	0.00676497	4.695	0.0132096	4.695	0.0116074	4.695	0.0137347	4.695	1.59156e-07	4.695	0.0122499
4.7	-2.73565e-18	4.7	2.78127e-18	4.7	1.00122e-18	4.7	2.23348e-18	4.7	9.1341e-18	4.7	2.7415e-18	4.7	9.25212e-18	4.7	0.0047935	4.7	4.80576e-05	4.7	3.25917e-19	4.7	3.05597e-17	4.7	1.74208e-17	4.7	2.0938e-17	4.7	5.76729e-18	4.7	0.00184896	4.7	0.00525577	4.7	0.00559131	4.7	0.0137835	4.7	0.00663977	4.7	0.0128772	4.7	0.011891	4.7	0.0135075	4.7	1.38661e-07	4.7	0.0119285
4.705	-2.4194e-18	4.705	1.67321e-18	4.705	6.90227e-19	4.705	3.46719e-18	4.705	6.16599e-18	4.705	7.83477e-19	4.705	5.01358e-18	4.705	0.00476186	4.705	4.4869e-05	4.705	7.96e-19	4.705	2.19186e-17	4.705	1.49619e-17	4.705	2.94841e-17	4.705	2.45531e-18	4.705	0.00180729	4.705	0.00513425	4.705	0.00547343	4.705	0.0137263	4.705	0.00651456	4.705	0.0125448	4.705	0.0121779	4.705	0.0133001	4.705	1.18166e-07	4.705	0.0116046
4.71	-2.10315e-18	4.71	3.60466e-18	4.71	7.00154e-19	4.71	4.14165e-18	4.71	6.53911e-18	4.71	0	4.71	1.24003e-18	4.71	0.00473022	4.71	4.16804e-05	4.71	1.26608e-18	4.71	1.24282e-17	4.71	1.66445e-17	4.71	3.8784e-17	4.71	7.90414e-19	4.71	0.00176588	4.71	0.00501426	4.71	0.00535911	4.71	0.0136691	4.71	0.00638935	4.71	0.0122327	4.71	0.0124677	4.71	0.0130927	4.71	9.76701e-08	4.71	0.0112808
4.715	-1.7869e-18	4.715	6.80513e-18	4.715	8.01823e-19	4.715	3.58323e-18	4.715	8.27783e-18	4.715	0	4.715	4.87852e-19	4.715	0.00469858	4.715	3.84917e-05	4.715	1.52209e-18	4.715	2.21997e-18	4.715	1.8327e-17	4.715	5.23747e-17	4.715	3.84626e-18	4.715	0.00172877	4.715	0.00489481	4.715	0.00524558	4.715	0.0136119	4.715	0.00626415	4.715	0.0119228	4.715	0.0127575	4.715	0.0129086	4.715	8.29641e-08	4.715	0.0109569
4.72	-1.47065e-18	4.72	1.0919e-17	4.72	9.03493e-19	4.72	3.02481e-18	4.72	1.54503e-17	4.72	1.73686e-18	4.72	4.53301e-18	4.72	0.00466694	4.72	3.53031e-05	4.72	1.05201e-18	4.72	1.10563e-17	4.72	2.00096e-17	4.72	5.51263e-17	4.72	1.84484e-17	4.72	0.00169166	4.72	0.00477536	4.72	0.00513205	4.72	0.0135548	4.72	0.00613894	4.72	0.0116129	4.72	0.0130473	4.72	0.0127484	4.72	6.84466e-08	4.72	0.010633
4.725	-1.1544e-18	4.725	8.77101e-18	4.725	1.00516e-18	4.725	2.46639e-18	4.725	1.9309e-17	4.725	3.9297e-18	4.725	1.74325e-17	4.725	0.00463245	4.725	3.24231e-05	4.725	5.81925e-19	4.725	2.48497e-17	4.725	2.06748e-17	4.725	3.68562e-17	4.725	4.63859e-17	4.725	0.00165455	4.725	0.00465591	4.725	0.00501852	4.725	0.0134976	4.725	0.00601616	4.725	0.011303	4.725	0.0133372	4.725	0.0125881	4.725	5.39291e-08	4.725	0.0103132
4.73	-8.38147e-19	4.73	4.55801e-18	4.73	1.10683e-18	4.73	2.81313e-18	4.73	1.83462e-17	4.73	8.47752e-18	4.73	1.59813e-17	4.73	0.0045962	4.73	3.04237e-05	4.73	1.11842e-19	4.73	2.4432e-17	4.73	2.11778e-17	4.73	3.17345e-17	4.73	3.58396e-17	4.73	0.00161744	4.73	0.00453647	4.73	0.00490955	4.73	0.013444	4.73	0.00589382	4.73	0.0109931	4.73	0.013627	4.73	0.0124457	4.73	3.94117e-08	4.73	0.00999442
4.735	-5.21897e-19	4.735	7.11733e-18	4.735	1.2085e-18	4.735	3.36708e-18	4.735	1.40291e-17	4.735	1.10578e-17	4.735	3.38235e-18	4.735	0.00455994	4.735	2.84244e-05	4.735	0	4.735	2.05101e-17	4.735	2.16809e-17	4.735	3.81274e-17	4.735	6.2906e-18	4.735	0.00158033	4.735	0.00441702	4.735	0.00480079	4.735	0.0133914	4.735	0.00577147	4.735	0.0106832	4.735	0.0139138	4.735	0.0123302	4.735	2.82462e-08	4.735	0.0096756
4.74	-5.1799e-19	4.74	9.8773e-18	4.74	1.31017e-18	4.74	3.92103e-18	4.74	7.71782e-18	4.74	4.27944e-18	4.74	2.18774e-18	4.74	0.00452369	4.74	2.64251e-05	4.74	0	4.74	6.79886e-18	4.74	2.24388e-17	4.74	4.44889e-17	4.74	9.72337e-18	4.74	0.00154322	4.74	0.00429995	4.74	0.00469202	4.74	0.0133388	4.74	0.00564912	4.74	0.0103891	4.74	0.0141975	4.74	0.0122146	4.74	2.13351e-08	4.74	0.00935678
4.745	-5.36913e-19	4.745	9.05084e-18	4.745	1.75111e-18	4.745	3.91259e-18	4.745	3.53955e-18	4.745	3.04741e-18	4.745	4.31919e-18	4.745	0.00448744	4.745	2.44258e-05	4.745	0	4.745	7.85915e-19	4.745	2.3653e-17	4.745	5.08384e-17	4.745	1.64512e-17	4.745	0.00150611	4.745	0.00418665	4.745	0.00458374	4.745	0.0132862	4.745	0.00552677	4.745	0.0101048	4.745	0.0144812	4.745	0.0121116	4.745	1.4424e-08	4.745	0.00904136
4.75	-5.55835e-19	4.75	8.57199e-18	4.75	2.32071e-18	4.75	2.68336e-18	4.75	4.69311e-19	4.75	1.13137e-17	4.75	1.03947e-17	4.75	0.00445119	4.75	2.24265e-05	4.75	0	4.75	2.34484e-18	4.75	2.48672e-17	4.75	3.81508e-17	4.75	6.8552e-18	4.75	0.00147303	4.75	0.00407335	4.75	0.00448009	4.75	0.0132337	4.75	0.00540442	4.75	0.00982059	4.75	0.0147648	4.75	0.0120371	4.75	7.51294e-09	4.75	0.00873601
4.755	-5.74758e-19	4.755	9.06427e-18	4.755	2.8903e-18	4.755	1.45412e-18	4.755	7.49623e-18	4.755	1.53896e-17	4.755	1.46484e-17	4.755	0.00441493	4.755	2.04271e-05	4.755	0	4.755	7.68923e-18	4.755	2.60815e-17	4.755	2.53605e-17	4.755	0	4.755	0.00144025	4.755	0.00396004	4.755	0.00437643	4.755	0.0131811	4.755	0.00528593	4.755	0.00953636	4.755	0.0150485	4.755	0.0119626	4.755	6.01846e-10	4.755	0.00843066
4.76	-5.9368e-19	4.76	8.23319e-18	4.76	3.4599e-18	4.76	2.24888e-19	4.76	1.18874e-17	4.76	1.61847e-17	4.76	1.12409e-17	4.76	0.00437868	4.76	1.88381e-05	4.76	0	4.76	1.43315e-17	4.76	2.54287e-17	4.76	2.50828e-17	4.76	0	4.76	0.00140747	4.76	0.00384674	4.76	0.00427278	4.76	0.0131289	4.76	0.00516852	4.76	0.00925213	4.76	0.0153321	4.76	0.0118957	4.76	2.29835e-17	4.76	0.00812531
4.765	-6.12603e-19	4.765	5.67717e-18	4.765	4.0295e-18	4.765	9.70915e-19	4.765	9.71804e-18	4.765	1.39547e-17	4.765	7.11865e-18	4.765	0.00434054	4.765	1.76159e-05	4.765	0	4.765	1.80977e-17	4.765	2.44573e-17	4.765	2.43964e-17	4.765	1.46144e-17	4.765	0.0013747	4.765	0.00373343	4.765	0.00417036	4.765	0.0130787	4.765	0.0050511	4.765	0.0089679	4.765	0.0156082	4.765	0.0118574	4.765	1.66255e-17	4.765	0.00781995
4.77	-6.31525e-19	4.77	7.50543e-18	4.77	4.5991e-18	4.77	2.15923e-18	4.77	8.19948e-18	4.77	1.07328e-17	4.77	1.961e-18	4.77	0.00430073	4.77	1.63937e-05	4.77	7.59065e-19	4.77	2.12127e-17	4.77	2.34859e-17	4.77	2.27775e-17	4.77	4.43783e-17	4.77	0.00134192	4.77	0.00362048	4.77	0.00407207	4.77	0.0130285	4.77	0.00493369	4.77	0.00869279	4.77	0.0158733	4.77	0.0118192	4.77	1.02674e-17	4.77	0.00752877
4.775	-2.98686e-19	4.775	1.22003e-17	4.775	5.16869e-18	4.775	3.34755e-18	4.775	7.31523e-18	4.775	6.57337e-18	4.775	0	4.775	0.00426092	4.775	1.51716e-05	4.775	1.67267e-18	4.775	2.22423e-17	4.775	2.26117e-17	4.775	3.19275e-17	4.775	3.26869e-17	4.775	0.00130914	4.775	0.00351643	4.775	0.00397379	4.775	0.0129784	4.775	0.00481628	4.775	0.00843683	4.775	0.0161385	4.775	0.0117845	4.775	3.9093e-18	4.775	0.00724403
4.78	2.7565e-19	4.78	7.95682e-18	4.78	4.84472e-18	4.78	4.18639e-18	4.78	4.73485e-18	4.78	2.71539e-18	4.78	0	4.78	0.00422111	4.78	1.39494e-05	4.78	2.58628e-18	4.78	1.67517e-17	4.78	2.19179e-17	4.78	5.19451e-17	4.78	2.92296e-18	4.78	0.00127636	4.78	0.00341238	4.78	0.0038755	4.78	0.0129282	4.78	0.00469886	4.78	0.00818088	4.78	0.0164037	4.78	0.0117767	4.78	0	4.78	0.00695928
4.785	8.49986e-19	4.785	1.12113e-18	4.785	4.08538e-18	4.785	4.27818e-18	4.785	1.51511e-18	4.785	1.08975e-18	4.785	2.02311e-18	4.785	0.0041813	4.785	1.27273e-05	4.785	2.83255e-18	4.785	3.7978e-18	4.785	2.1224e-17	4.785	4.88761e-17	4.785	0	4.785	0.00124684	4.785	0.00330833	4.785	0.00377926	4.785	0.012878	4.785	0.00458647	4.785	0.00792492	4.785	0.0166689	4.785	0.011769	4.785	0	4.785	0.00667454
4.79	1.42432e-18	4.79	2.06783e-18	4.79	3.32605e-18	4.79	4.36997e-18	4.79	7.53592e-18	4.79	2.27088e-18	4.79	4.40034e-18	4.79	0.00414149	4.79	1.15051e-05	4.79	1.91894e-18	4.79	4.66303e-18	4.79	2.05302e-17	4.79	3.54653e-17	4.79	1.69612e-18	4.79	0.00121813	4.79	0.00320429	4.79	0.00368653	4.79	0.0128279	4.79	0.00447609	4.79	0.00766896	4.79	0.0169341	4.79	0.0117618	4.79	0	4.79	0.00639301
4.795	1.99866e-18	4.795	3.25465e-18	4.795	2.56672e-18	4.795	4.46177e-18	4.795	1.27583e-17	4.795	9.15962e-18	4.795	5.50082e-18	4.795	0.00410169	4.795	1.06761e-05	4.795	1.00533e-18	4.795	1.12602e-17	4.795	2.20667e-17	4.795	3.23802e-17	4.795	1.752e-17	4.795	0.00118941	4.795	0.00310024	4.795	0.0035938	4.795	0.0127779	4.795	0.00436571	4.795	0.00741301	4.795	0.0171889	4.795	0.0117782	4.795	0	4.795	0.00613434
4.8	2.57299e-18	4.8	2.87088e-18	4.8	1.80739e-18	4.8	4.19821e-18	4.8	1.13168e-17	4.8	9.84235e-18	4.8	7.13901e-18	4.8	0.00406188	4.8	9.94759e-06	4.8	9.17215e-20	4.8	2.45887e-17	4.8	2.40094e-17	4.8	3.05465e-17	4.8	2.62778e-17	4.8	0.0011607	4.8	0.00299619	4.8	0.00350107	4.8	0.0127281	4.8	0.00425534	4.8	0.00715804	4.8	0.0174243	4.8	0.0117946	4.8	0	4.8	0.00587567
4.805	3.14733e-18	4.805	3.34973e-18	4.805	1.04806e-18	4.805	3.85684e-18	4.805	8.7006e-18	4.805	4.83875e-18	4.805	1.03567e-17	4.805	0.00402099	4.805	9.21912e-06	4.805	1.29901e-18	4.805	3.56024e-17	4.805	2.59522e-17	4.805	2.73915e-17	4.805	1.94962e-17	4.805	0.00113198	4.805	0.00289994	4.805	0.00341121	4.805	0.0126783	4.805	0.00414496	4.805	0.00693213	4.805	0.0176597	4.805	0.011811	4.805	1.99423e-18	4.805	0.005617
4.81	3.54462e-18	4.81	5.97394e-18	4.81	2.88725e-19	4.81	3.51548e-18	4.81	4.21338e-18	4.81	2.72486e-18	4.81	8.93464e-18	4.81	0.00397875	4.81	8.49065e-06	4.81	2.74299e-18	4.81	3.49946e-17	4.81	2.60928e-17	4.81	2.66162e-17	4.81	1.58369e-17	4.81	0.00110327	4.81	0.00280723	4.81	0.00332416	4.81	0.0126284	4.81	0.00403458	4.81	0.00670623	4.81	0.0178951	4.81	0.0118435	4.81	4.32021e-18	4.81	0.00535832
4.815	3.42185e-18	4.815	6.78078e-18	4.815	0	4.815	3.17412e-18	4.815	3.21026e-18	4.815	1.76821e-18	4.815	2.1825e-18	4.815	0.00393651	4.815	7.76217e-06	4.815	4.18697e-18	4.815	3.26694e-17	4.815	2.27624e-17	4.815	3.22953e-17	4.815	1.50834e-17	4.815	0.00107455	4.815	0.00271452	4.815	0.0032371	4.815	0.0125786	4.815	0.00392999	4.815	0.00648033	4.815	0.0181305	4.815	0.0118773	4.815	6.64618e-18	4.815	0.00511625
4.82	3.29909e-18	4.82	5.43091e-18	4.82	0	4.82	2.83275e-18	4.82	4.47697e-18	4.82	8.3708e-19	4.82	3.6714e-19	4.82	0.00389427	4.82	7.0337e-06	4.82	4.87462e-18	4.82	2.80529e-17	4.82	1.94319e-17	4.82	3.33069e-17	4.82	8.8792e-18	4.82	0.00104839	4.82	0.00262181	4.82	0.00315005	4.82	0.0125288	4.82	0.00382859	4.82	0.00625443	4.82	0.0183659	4.82	0.011911	4.82	8.97216e-18	4.82	0.00488725
4.825	3.17632e-18	4.825	3.23716e-18	4.825	0	4.825	2.49139e-18	4.825	7.30088e-18	4.825	0	4.825	9.0963e-19	4.825	0.00385202	4.825	6.32496e-06	4.825	4.57587e-18	4.825	1.79417e-17	4.825	1.61015e-17	4.825	2.88898e-17	4.825	5.90511e-19	4.825	0.00102344	4.825	0.0025291	4.825	0.00306669	4.825	0.012479	4.825	0.00372718	4.825	0.00602852	4.825	0.0185902	4.825	0.0119534	4.825	1.36935e-17	4.825	0.00465825
4.83	3.05356e-18	4.83	5.43193e-19	4.83	0	4.83	2.15003e-18	4.83	1.03392e-17	4.83	0	4.83	7.85043e-18	4.83	0.00380978	4.83	5.90151e-06	4.83	4.27711e-18	4.83	5.11158e-18	4.83	1.78852e-17	4.83	3.85302e-17	4.83	6.99834e-19	4.83	0.000998488	4.83	0.00243639	4.83	0.00298537	4.83	0.0124279	4.83	0.00362578	4.83	0.00580262	4.83	0.0187866	4.83	0.0119975	4.83	2.32869e-17	4.83	0.00442925
4.835	2.93079e-18	4.835	2.05381e-18	4.835	0	4.835	1.80867e-18	4.835	1.09424e-17	4.835	1.02558e-18	4.835	1.40004e-17	4.835	0.00376754	4.835	5.47806e-06	4.835	3.97836e-18	4.835	2.08707e-17	4.835	2.06606e-17	4.835	5.55675e-17	4.835	3.47503e-18	4.835	0.000973538	4.835	0.00234789	4.835	0.00290405	4.835	0.0123767	4.835	0.00352438	4.835	0.0055996	4.835	0.0189829	4.835	0.0120416	4.835	3.28804e-17	4.835	0.00420024
4.84	2.80802e-18	4.84	4.62633e-18	4.84	0	4.84	1.4673e-18	4.84	9.69107e-18	4.84	4.55423e-18	4.84	5.71143e-18	4.84	0.0037253	4.84	5.0546e-06	4.84	3.48674e-18	4.84	3.48543e-17	4.84	2.3436e-17	4.84	3.78176e-17	4.84	1.92989e-17	4.84	0.000948589	4.84	0.0022676	4.84	0.00282273	4.84	0.0123255	4.84	0.00342297	4.84	0.00540448	4.84	0.0191793	4.84	0.0120882	4.84	4.24738e-17	4.84	0.00400246
4.845	2.68526e-18	4.845	6.06308e-18	4.845	0	4.845	1.12594e-18	4.845	3.29521e-18	4.845	5.18567e-18	4.845	2.18685e-18	4.845	0.0036826	4.845	4.63115e-06	4.845	2.98881e-18	4.845	2.26657e-17	4.845	2.50083e-17	4.845	1.5316e-17	4.845	2.59121e-17	4.845	0.000923639	4.845	0.00218731	4.845	0.00274589	4.845	0.0122742	4.845	0.00332769	4.845	0.00520937	4.845	0.0193756	4.845	0.0121358	4.845	5.20672e-17	4.845	0.00380481
4.85	2.39339e-18	4.85	7.63823e-18	4.85	0	4.85	1.58986e-18	4.85	2.36492e-18	4.85	2.71398e-18	4.85	9.21948e-18	4.85	0.00363905	4.85	4.2077e-06	4.85	2.49089e-18	4.85	1.24815e-17	4.85	2.41757e-17	4.85	2.73053e-17	4.85	1.46094e-17	4.85	0.000898689	4.85	0.00210702	4.85	0.00267031	4.85	0.012223	4.85	0.00323691	4.85	0.00501426	4.85	0.019572	4.85	0.0121834	4.85	4.85499e-17	4.85	0.00360717
4.855	2.08581e-18	4.855	1.02927e-17	4.855	0	4.855	3.72338e-18	4.855	7.24316e-18	4.855	1.29899e-18	4.855	1.15569e-17	4.855	0.00359551	4.855	3.78424e-06	4.855	2.34343e-18	4.855	5.42487e-18	4.855	2.33431e-17	4.855	3.63416e-17	4.855	6.59155e-18	4.855	0.00087564	4.855	0.00202674	4.855	0.00259472	4.855	0.0121718	4.855	0.00314612	4.855	0.00481915	4.855	0.0197584	4.855	0.0122289	4.855	4.17923e-17	4.855	0.00340952
4.86	1.77823e-18	4.86	1.03283e-17	4.86	0	4.86	5.85689e-18	4.86	9.65014e-18	4.86	3.92695e-19	4.86	9.60109e-18	4.86	0.00355196	4.86	3.42187e-06	4.86	2.5426e-18	4.86	4.64367e-18	4.86	2.25105e-17	4.86	3.57106e-17	4.86	1.31693e-18	4.86	0.000854138	4.86	0.00194645	4.86	0.00251914	4.86	0.0121197	4.86	0.00305533	4.86	0.00462404	4.86	0.0199092	4.86	0.0122733	4.86	3.50348e-17	4.86	0.00322538
4.865	1.47065e-18	4.865	4.5335e-18	4.865	0	4.865	7.99041e-18	4.865	1.10211e-17	4.865	1.71576e-18	4.865	5.35526e-18	4.865	0.00350842	4.865	3.18179e-06	4.865	2.74177e-18	4.865	7.53046e-18	4.865	2.67413e-17	4.865	3.26552e-17	4.865	0	4.865	0.000832637	4.865	0.00186616	4.865	0.00244876	4.865	0.0120656	4.865	0.00296455	4.865	0.00444271	4.865	0.0200601	4.865	0.0123177	4.865	2.82772e-17	4.865	0.00305902
4.87	1.16307e-18	4.87	2.41047e-18	4.87	0	4.87	6.38314e-18	4.87	1.0047e-17	4.87	3.17331e-18	4.87	2.78479e-19	4.87	0.00346487	4.87	2.94171e-06	4.87	3.02044e-18	4.87	1.15356e-17	4.87	3.20145e-17	4.87	2.63451e-17	4.87	0	4.87	0.000811136	4.87	0.00179835	4.87	0.00237884	4.87	0.0120115	4.87	0.00287376	4.87	0.004278	4.87	0.0202109	4.87	0.0123571	4.87	2.1957e-17	4.87	0.00289267
4.875	8.55491e-19	4.875	4.25748e-18	4.875	0	4.875	3.9936e-18	4.875	9.01089e-18	4.875	1.35829e-18	4.875	0	4.875	0.00342133	4.875	2.70163e-06	4.875	5.36068e-18	4.875	1.441e-17	4.875	3.72877e-17	4.875	3.37239e-17	4.875	1.00821e-17	4.875	0.000789635	4.875	0.00173068	4.875	0.00230892	4.875	0.0119573	4.875	0.00278904	4.875	0.00411329	4.875	0.0203618	4.875	0.0123923	4.875	1.67951e-17	4.875	0.00272632
4.88	5.47912e-19	4.88	1.14224e-17	4.88	0	4.88	1.60406e-18	4.88	8.74445e-18	4.88	0	4.88	1.58616e-19	4.88	0.00337779	4.88	2.46155e-06	4.88	7.70092e-18	4.88	7.03262e-18	4.88	4.07563e-17	4.88	4.94991e-17	4.88	1.99029e-17	4.88	0.000768133	4.88	0.00166301	4.88	0.00223931	4.88	0.0119032	4.88	0.00271018	4.88	0.00394858	4.88	0.0205126	4.88	0.0124275	4.88	1.16333e-17	4.88	0.00255997
4.885	2.41919e-19	4.885	2.1438e-17	4.885	0	4.885	8.41581e-20	4.885	9.6317e-18	4.885	0	4.885	1.17186e-18	4.885	0.00333418	4.885	2.22147e-06	4.885	1.00412e-17	4.885	7.23545e-18	4.885	4.04787e-17	4.885	4.32221e-17	4.885	2.59311e-17	4.885	0.000746632	4.885	0.00159534	4.885	0.00217494	4.885	0.011849	4.885	0.00263132	4.885	0.00378387	4.885	0.0206559	4.885	0.0124561	4.885	6.47145e-18	4.885	0.00241944
4.89	-6.29079e-20	4.89	1.42861e-17	4.89	0	4.89	3.4018e-19	4.89	1.25342e-17	4.89	0	4.89	1.4635e-18	4.89	0.00329041	4.89	1.98139e-06	4.89	9.22268e-18	4.89	2.13486e-17	4.89	4.02012e-17	4.89	3.18639e-17	4.89	2.36742e-17	4.89	0.000726457	4.89	0.00152768	4.89	0.00211057	4.89	0.0117949	4.89	0.00255246	4.89	0.00361916	4.89	0.0207581	4.89	0.0124768	4.89	1.30961e-18	4.89	0.00228287
4.895	-3.67735e-19	4.895	3.40519e-18	4.895	0	4.895	5.96202e-19	4.895	1.41386e-17	4.895	0	4.895	5.15539e-19	4.895	0.00324664	4.895	1.80585e-06	4.895	6.03597e-18	4.895	1.79551e-17	4.895	3.99237e-17	4.895	2.05057e-17	4.895	7.09684e-18	4.895	0.000708077	4.895	0.00146001	4.895	0.00204619	4.895	0.0117381	4.895	0.00247359	4.895	0.0034592	4.895	0.0208603	4.895	0.0124976	4.895	2.04457e-18	4.895	0.00214629
4.9	-6.72561e-19	4.9	9.48421e-18	4.9	0	4.9	8.52224e-19	4.9	1.48179e-17	4.9	0	4.9	1.54621e-18	4.9	0.00320288	4.9	1.67307e-06	4.9	2.84926e-18	4.9	2.55894e-18	4.9	3.28107e-17	4.9	1.29065e-17	4.9	0	4.9	0.000689698	4.9	0.00140008	4.9	0.00198287	4.9	0.0116799	4.9	0.00239473	4.9	0.00332343	4.9	0.0209624	4.9	0.0125114	4.9	4.78422e-18	4.9	0.00200971
4.905	-9.77388e-19	4.905	1.47408e-17	4.905	0	4.905	9.31083e-19	4.905	1.2966e-17	4.905	0	4.905	4.0136e-18	4.905	0.00315911	4.905	1.5403e-06	4.905	0	4.905	9.89539e-18	4.905	2.4207e-17	4.905	2.04786e-17	4.905	0	4.905	0.000671318	4.905	0.00134451	4.905	0.00192389	4.905	0.0116217	4.905	0.00232155	4.905	0.00318766	4.905	0.0210646	4.905	0.0125132	4.905	7.52387e-18	4.905	0.00188138
4.91	-1.28221e-18	4.91	1.50645e-17	4.91	0	4.91	9.73754e-19	4.91	1.04536e-17	4.91	5.57486e-18	4.91	3.98295e-18	4.91	0.00311534	4.91	1.40752e-06	4.91	0	4.91	2.07381e-17	4.91	1.56033e-17	4.91	3.00271e-17	4.91	8.7855e-18	4.91	0.000652939	4.91	0.00128895	4.91	0.00186492	4.91	0.0115635	4.91	0.00225559	4.91	0.00305189	4.91	0.0211667	4.91	0.012515	4.91	1.02635e-17	4.91	0.00177197
4.915	-1.58704e-18	4.915	1.37784e-17	4.915	0	4.915	1.01642e-18	4.915	6.1925e-18	4.915	1.20309e-17	4.915	3.28874e-18	4.915	0.00307157	4.915	1.27474e-06	4.915	0	4.915	1.88136e-17	4.915	8.93403e-18	4.915	4.26473e-17	4.915	2.00883e-17	4.915	0.00063456	4.915	0.00123339	4.915	0.00180594	4.915	0.0115053	4.915	0.00218963	4.915	0.00291613	4.915	0.0212646	4.915	0.0125108	4.915	1.28871e-17	4.915	0.00166257
4.92	-1.49353e-18	4.92	9.26996e-18	4.92	0	4.92	9.45746e-19	4.92	3.85489e-18	4.92	5.29982e-18	4.92	1.44783e-18	4.92	0.0030278	4.92	1.14196e-06	4.92	0	4.92	1.43642e-17	4.92	6.43619e-18	4.92	3.83041e-17	4.92	9.17701e-18	4.92	0.00061618	4.92	0.00117782	4.92	0.00174869	4.92	0.0114471	4.92	0.00212367	4.92	0.00278036	4.92	0.0213183	4.92	0.0124902	4.92	1.50954e-17	4.92	0.00155316
4.925	-1.18408e-19	4.925	5.09624e-18	4.925	0	4.925	6.47054e-19	4.925	7.49846e-18	4.925	0	4.925	0	4.925	0.00298417	4.925	1.00919e-06	4.925	0	4.925	4.4208e-18	4.925	3.93835e-18	4.925	2.18978e-17	4.925	0	4.925	0.000598635	4.925	0.00112226	4.925	0.0016949	4.925	0.0113888	4.925	0.0020577	4.925	0.00264459	4.925	0.021372	4.925	0.0124696	4.925	1.73037e-17	4.925	0.00144376
4.93	1.25672e-18	4.93	1.25235e-18	4.93	0	4.93	3.48361e-19	4.93	9.74051e-18	4.93	0	4.93	0	4.93	0.00294117	4.93	9.29596e-07	4.93	0	4.93	2.67222e-18	4.93	1.44051e-18	4.93	1.23586e-17	4.93	0	4.93	0.000583051	4.93	0.0010699	4.93	0.00164112	4.93	0.0113258	4.93	0.00199174	4.93	0.00253206	4.93	0.0214257	4.93	0.0124447	4.93	1.9512e-17	4.93	0.00135201
4.935	2.63184e-18	4.935	2.99406e-18	4.935	0	4.935	4.96687e-20	4.935	1.03581e-17	4.935	1.41127e-19	4.935	3.9112e-19	4.935	0.00289816	4.935	8.57957e-07	4.935	0	4.935	7.48354e-18	4.935	5.93443e-18	4.935	4.78645e-18	4.935	4.59548e-18	4.935	0.000567467	4.935	0.00102542	4.935	0.00158733	4.935	0.0112628	4.935	0.00193084	4.935	0.00242286	4.935	0.0214794	4.935	0.0123994	4.935	2.17203e-17	4.935	0.00126648
4.94	4.00696e-18	4.94	7.43498e-18	4.94	0	4.94	0	4.94	8.44498e-18	4.94	4.89739e-19	4.94	1.31158e-18	4.94	0.00285515	4.94	7.86318e-07	4.94	0	4.94	1.61244e-17	4.94	1.20403e-17	4.94	3.33668e-18	4.94	1.6275e-17	4.94	0.000551883	4.94	0.000980935	4.94	0.00153588	4.94	0.0111997	4.94	0.00187849	4.94	0.00231367	4.94	0.0215331	4.94	0.012354	4.94	1.89854e-17	4.94	0.00118095
4.945	5.38209e-18	4.945	4.59481e-18	4.945	0	4.945	0	4.945	5.3572e-18	4.945	4.2209e-19	4.945	1.06063e-18	4.945	0.00281214	4.945	7.14679e-07	4.945	0	4.945	2.48695e-17	4.945	1.81461e-17	4.945	4.7516e-18	4.945	2.25395e-17	4.945	0.000536299	4.945	0.00093645	4.945	0.00148705	4.945	0.0111367	4.945	0.00182613	4.945	0.00220448	4.945	0.0215856	4.945	0.0123066	4.945	1.40375e-17	4.945	0.00109542
4.95	6.75721e-18	4.95	5.72837e-19	4.95	0	4.95	0	4.95	3.8305e-18	4.95	7.34785e-20	4.95	1.40174e-19	4.95	0.00276913	4.95	6.43041e-07	4.95	0	4.95	1.04356e-17	4.95	2.10841e-17	4.95	1.98959e-17	4.95	2.51768e-17	4.95	0.000520715	4.95	0.000891965	4.95	0.00143823	4.95	0.0110737	4.95	0.00177378	4.95	0.00209528	4.95	0.0215941	4.95	0.0122353	4.95	9.08951e-18	4.95	0.00101345
4.955	8.13233e-18	4.955	6.65432e-18	4.955	0	4.955	4.29322e-19	4.955	3.09278e-18	4.955	0	4.955	2.92606e-18	4.955	0.00272613	4.955	5.71402e-07	4.955	0	4.955	2.66559e-18	4.955	1.6921e-17	4.955	2.38055e-17	4.955	2.2966e-17	4.955	0.000505131	4.955	0.000847481	4.955	0.00138941	4.955	0.0110107	4.955	0.00172143	4.955	0.00198609	4.955	0.0216026	4.955	0.0121639	4.955	4.14156e-18	4.955	0.000948184
4.96	7.66728e-18	4.96	1.12097e-17	4.96	0	4.96	1.70943e-18	4.96	6.79811e-18	4.96	0	4.96	5.96971e-18	4.96	0.00268312	4.96	5.04456e-07	4.96	7.06091e-19	4.96	1.22882e-17	4.96	1.27579e-17	4.96	7.3992e-18	4.96	1.95534e-17	4.96	0.000489973	4.96	0.000802996	4.96	0.00134345	4.96	0.0109455	4.96	0.00166907	4.96	0.00189067	4.96	0.0216111	4.96	0.0120925	4.96	0	4.96	0.00088292
4.965	6.99356e-18	4.965	9.07728e-18	4.965	0	4.965	2.98954e-18	4.965	9.3192e-18	4.965	0	4.965	2.518e-18	4.965	0.00264027	4.965	4.66745e-07	4.965	1.70194e-18	4.965	1.39426e-17	4.965	8.59486e-18	4.965	6.58211e-18	4.965	1.3902e-17	4.965	0.000476865	4.965	0.000767668	4.965	0.00129935	4.965	0.0108773	4.965	0.00162101	4.965	0.00180503	4.965	0.0216196	4.965	0.0119953	4.965	0	4.965	0.000817655
4.97	6.31985e-18	4.97	8.08995e-18	4.97	0	4.97	4.26965e-18	4.97	9.56623e-18	4.97	0	4.97	1.55617e-18	4.97	0.00259888	4.97	4.29034e-07	4.97	2.69779e-18	4.97	8.16898e-18	4.97	8.67322e-18	4.97	1.85713e-17	4.97	9.46587e-18	4.97	0.000463757	4.97	0.000732925	4.97	0.00125524	4.97	0.010809	4.97	0.0015828	4.97	0.00171939	4.97	0.0216281	4.97	0.0118977	4.97	0	4.97	0.00075239
4.975	5.64613e-18	4.975	9.17126e-18	4.975	0	4.975	3.40674e-18	4.975	9.32714e-18	4.975	0	4.975	7.30902e-18	4.975	0.00255748	4.975	3.91322e-07	4.975	3.20882e-18	4.975	1.72281e-17	4.975	9.78337e-18	4.975	2.77516e-17	4.975	9.46587e-18	4.975	0.000450649	4.975	0.000698183	4.975	0.00121114	4.975	0.0107408	4.975	0.00154459	4.975	0.00163376	4.975	0.0216366	4.975	0.0118001	4.975	0	4.975	0.0006973
4.98	4.97242e-18	4.98	9.05322e-18	4.98	0	4.98	2.12663e-18	4.98	8.70959e-18	4.98	0	4.98	1.0844e-17	4.98	0.00251609	4.98	3.53611e-07	4.98	2.21297e-18	4.98	3.10205e-17	4.98	1.08935e-17	4.98	3.59547e-17	4.98	1.27923e-17	4.98	0.000437541	4.98	0.000663441	4.98	0.00117034	4.98	0.0106725	4.98	0.00150638	4.98	0.00154812	4.98	0.0216071	4.98	0.0116799	4.98	0	4.98	0.000648678
4.985	4.2987e-18	4.985	7.85809e-18	4.985	0	4.985	8.46522e-19	4.985	8.76819e-18	4.985	0	4.985	1.19946e-17	4.985	0.0024747	4.985	3.159e-07	4.985	1.21713e-18	4.985	2.23911e-17	4.985	1.11294e-17	4.985	2.17419e-17	4.985	2.07042e-17	4.985	0.000424433	4.985	0.000628698	4.985	0.00113068	4.985	0.0106043	4.985	0.00146817	4.985	0.00146248	4.985	0.021576	4.985	0.0115569	4.985	1.55972e-18	4.985	0.000600057
4.99	3.62499e-18	4.99	5.1548e-18	4.99	2.01156e-20	4.99	0	4.99	9.02406e-18	4.99	0	4.99	7.56135e-18	4.99	0.0024333	4.99	2.78188e-07	4.99	2.21279e-19	4.99	1.49581e-17	4.99	9.32718e-18	4.99	9.99744e-18	4.99	1.8949e-17	4.99	0.000411326	4.99	0.000593956	4.99	0.00109101	4.99	0.010536	4.99	0.00142996	4.99	0.00138279	4.99	0.0215448	4.99	0.0114339	4.99	4.01517e-18	4.99	0.000551435
4.995	2.60602e-18	4.995	1.79705e-18	4.995	7.65295e-20	4.995	0	4.995	1.39645e-17	4.995	0	4.995	6.57938e-19	4.995	0.00239191	4.995	2.47937e-07	4.995	0	4.995	1.14298e-17	4.995	7.52493e-18	4.995	2.57727e-17	4.995	1.14139e-17	4.995	0.000398317	4.995	0.000564084	4.995	0.00105135	4.995	0.0104636	4.995	0.00139518	4.995	0.00131733	4.995	0.0215137	4.995	0.011292	4.995	6.47062e-18	4.995	0.00050344
5	1.3149e-18	5	7.11404e-19	5	1.32943e-19	5	0	5	1.76453e-17	5	0	5	0	5	0.00235052	5	2.28567e-07	5	0	5	1.15943e-17	5	5.72267e-18	5	3.7501e-17	5	5.44451e-18	5	0.00038738	5	0.000537594	5	0.00101535	5	0.01039	5	0.00137157	5	0.00125187	5	0.0214826	5	0.0111452	5	8.92607e-18	5	0.000468069

## Sheet: Figure 8
ML gf=1		ML gf=22		SL gf=1		SL gf=22
True Nt	Inf Nt	True Nt	Inf Nt	True Nt	Inf Nt	True Nt	Inf Nt
5	5	5	5	5	4	5	7
10	10	10	10	10	8	10	17
15	14	15	14	15	13	15	28
20	19	20	20	20	19	20	38
25	24	25	25	25	25	25	47.5
30	29	30	29	30	29	30	58
40	39	40	38	40	40	40	78.5
50	49	50	49	50	51	50	99.5
60	59	60	58	60	61	60	117
80	79.5	80	79	80	82	80	150
100	93.5	100	95.5	100	99.5	100	193

## Sheet: Figure 9
	Haplotype	Fitness
	1	1
	2	1.70056
	3	0.127569
	4	1.51286
	5	2.57271
	6	2.53166
	7	0.863732
	8	1.40244
	9	3.01771
	10	4.56537
	11	3.45673
	12	5.22955
	13	2.21012
	14	1.29965
	15	1.12255
	16	2.21012
	17	1.70056
	18	1.29965
	19	2.08784
	20	2.08784
	21	1.82267
	22	1.756
	23	1.29965
	24	1.89489

## Sheet: Figure 10
HA190D225D	Mut
	Rep1	Rep2
Inf Nt	Inf Nt	Inf Nt
6	6	2
6	14	3
6	6	2
4	3	2
5	6	2
5	6	2
5	4	2
6	6	2
6	2	2
6	6	2
5	6	2
5	16	4
5	6	2
6	10	2
5	2	2
5	25	2
6	6	2
6	6	2
5	5	2
6	7	2
5	6	2
6	5	2
6	6	2
5	16	4
5	3	2
5	10	2
4	2	2
6	6	2
6	2	2
5	6	2
5	6	2
6	5	2
5	5	2
6	3	2
5	13	3
6	6	2
5	21	4
6	2	3
5	6	2
6	6	2
6	5	2
5	5	2
5	31	2
6	2	2
5	19	3
5	6	2
5	16	4
5	6	2
3	2	2
5	2	2
6	6	2
6	3	2
6	20	4
6	4	2
6	6	2
6	2	2
6	2	3
5	12	3
6	2	2
6	127	15
6	2	2
5	6	2
4	6	2
6	15	3
4	6	2
4	6	2
6	12	3
6	14	2
5	6	2
5	6	2
5	6	2
6	6	2
6	5	2
6	6	2
5	4	3
6	2	2
6	5	2
5	13	3
5	2	2
6	14	4
5	15	3
5	6	2
5	6	2
5	7	2
5	8	2
6	7	2
6	14	3
4	12	2
6	5	2
6	18	3
5	6	2
4	2	2
6	2	2
5	3	2
6	20	2
6	18	4
5	13	3
4	12	2
5	6	2
6	6	2
6	6	2
5	2	2
5	5	2
5	3	2
6	14	4
5	6	61
5	5	2
6	6	2
5	6	2
5	2	2
5	6	2
6	17	4
5	6	2
5	5	2
6	12	2
5	2	2
6	8	2
5	6	2
6	6	2
5	16	4
6	6	2
6	16	4
5	15	3
6	11	2
6	6	2
5	5	2
5	6	3
6	42	2
6	11	2
6	2	2
6	5	2
5	6	2
5	6	2
6	5	2
6	6	2
6	32	3
6	2	2
5	6	2
6	6	2
5	6	2
5	2	2
6	6	2
6	6	2
5	2	2
5	4	2
5	6	2
6	2	2
6	4	2
5	6	2
5	6	2
5	32	3
4	2	2
5	16	3
5	47	2
6	3	2
5	2	2
5	6	2
6	2	3
5	13	2
5	14	4
6	2	2
5	6	2
5	2	2
5	5	2
6	10	2
6	15	2
5	6	2
4	13	4
6	15	3
5	3	2
5	3	2
6	46	2
5	6	2
5	10	2
5	15	3
5	6	2
5	41	2
5	6	2
6	6	2
5	6	2
4	2	2
5	12	3
5	10	2
6	10	2
5	11	3
5	6	2
5	13	4
6	14	2
5	13	2
6	2	2
5	6	2
6	14	4
6	6	2
6	10	2
6	2	2
5	10	2
6	6	2
4	12	2
5	6	2
6	15	3
